# Supplementary material for: The regulatory role of ZmSTOMAGEN1/2 in maize stomatal development is elucidated via gene editing and metabolic profiling
Source: PLoS One. 2025 Jul 14;20(7):e0328433. doi: 10.1371/journal.pone.0328433 (PMC12258594; doi:10.1371/journal.pone.0328433)
Supplement: S1 Data — (XLSX) [file pone.0328433.s007.xlsx]

## Sheet: Figure 2  raw data
Raw data for stomatal development gene expression analysis in wild-type and knockout lines
ZmSTOMAGEN1 Expression	Group	Biol_Rep1	Biol_Rep2	Biol_Rep3	Average	SD	N	P_value
	WT	1.1849	0.7706	1.0666	1.00737	0.213407	3	-
	KO_Line1	0.3837	0.3358	0.37	0.363167	0.0246703	3	<0.0001
	KO_Line2	0.4403	0.4276	0.4367	0.434867	0.00654548	3	<0.0001
	KO_Line3	0.3525	0.3123	0.341	0.335267	0.0207042	3	<0.0001
	KO_Line4	0.3246	0.2803	0.312	0.305633	0.0228259	3	<0.0001
	KO_Line5	0.2888	0.281	0.2866	0.285467	0.00402161	3	<0.0001
	KO_Line6	0.0007	0.0004	0.0006	0.000566667	0.000152753	3	<0.0001
ZmSTOMAGEN2 Expression	Group	Biol_Rep1	Biol_Rep2	Biol_Rep3	Average	SD	N	P_value
	WT	1.0167	1.0023	1.0107	1.0099	0.00723326	3	-
	KO_Line1	0.335	0.362	0.318	0.338333	0.0221886	3	<0.0001
	KO_Line2	0.351	0.378	0.324	0.351	0.027	3	<0.0001
	KO_Line3	0.387	0.413	0.36	0.386667	0.0265016	3	<0.0001
	KO_Line4	0.284	0.309	0.258	0.283667	0.0255016	3	<0.0001
	KO_Line5	0.297	0.324	0.27	0.297	0.027	3	<0.0001
	KO_Line6	0.186	0.199	0.172	0.185667	0.0135031	3	<0.0001
ZmSCRM2 Expression	Group	Biol_Rep1	Biol_Rep2	Biol_Rep3	Average	SD	N	P_value
	WT	1.1859	0.8961	1.1279	1.06997	0.15334	3	-
	KO_Line1	0.4632	0.3858	0.4477	0.432233	0.0409525	3	<0.0001
	KO_Line2	0.235	0.223	0.2326	0.2302	0.0063498	3	<0.0001
	KO_Line3	0.3468	0.3261	0.3426	0.3385	0.0109421	3	<0.0001
	KO_Line4	0.4351	0.4025	0.4286	0.422067	0.0172541	3	<0.0001
	KO_Line5	0.4973	0.4749	0.4928	0.488333	0.0118492	3	<0.0001
	KO_Line6	0.6056	0.5744	0.5994	0.593133	0.0165171	3	<0.0001
ZmMUTE Expression	Group	Biol_Rep1	Biol_Rep2	Biol_Rep3	Average	SD	N	P_value
	WT	1.1496	0.7945	1.0835	1.0092	0.18885	3	-
	KO_Line1	0.2585	0.19	0.2458	0.231433	0.0364399	3	<0.0001
	KO_Line2	0.0916	0.0844	0.0903	0.0887667	0.0038371	3	<0.0001
	KO_Line3	0.121	0.1153	0.12	0.118767	0.00304357	3	<0.0001
	KO_Line4	0.171	0.1518	0.1675	0.163433	0.0102256	3	<0.0001
	KO_Line5	0.1905	0.1386	0.1809	0.17	0.0276136	3	<0.0001
	KO_Line6	0.293	0.1868	0.2732	0.251	0.0564734	3	<0.0001
ZmSDD1 Expression	Group	Biol_Rep1	Biol_Rep2	Biol_Rep3	Average	SD	N	P_value
	WT	1.0541	0.9365	1.0129	1.00117	0.0596715	3	-
	KO_Line1	0.2055	0.1327	0.18	0.172733	0.03694	3	<0.0001
	KO_Line2	0.4623	0.3919	0.4376	0.4306	0.0357182	3	<0.0001
	KO_Line3	0.3484	0.1818	0.2901	0.273433	0.0845413	3	<0.0001
	KO_Line4	0.462	0.3606	0.4265	0.416367	0.0514539	3	<0.0001
	KO_Line5	0.1913	0.1266	0.1687	0.1622	0.0328361	3	<0.0001
	KO_Line6	0.5811	0.3579	0.503	0.480667	0.113264	3	<0.0001
ZmSPCH1 Expression	Group	Biol_Rep1	Biol_Rep2	Biol_Rep3	Average	SD	N	P_value
	WT	1.1254	0.845	1.0516	1.00733	0.145347	3	-
	KO_Line1	0.1086	0.0671	0.0977	0.0911333	0.0215152	3	<0.0001
	KO_Line2	0.1436	0.0946	0.1307	0.122967	0.0253989	3	<0.0001
	KO_Line3	0.1309	0.1101	0.1254	0.122133	0.0107779	3	<0.0001
	KO_Line4	0.3169	0.2654	0.3034	0.295233	0.0267036	3	<0.0001
	KO_Line5	0.2112	0.1942	0.2068	0.204067	0.00882345	3	<0.0001
	KO_Line6	0.2808	0.1937	0.2578	0.2441	0.0451372	3	<0.0001

## Sheet: Figure 4 raw data
Raw data for stomatal phenotype analysis in wild-type and knockout Lines
Stomatal density	Group	Biol_Rep1	Biol_Rep2	Biol_Rep3	Average	SD	N	P_value
	WT	73.6511	72.6491	71.647	72.6491	1.00206	3	-
	KO_Line1	20.5422	23.5483	21.5442	21.8782	1.53067	3	<0.0001
	KO_Line2	21.0432	23.0473	22.5463	22.2123	1.04297	3	<0.0001
	KO_Line3	23.0473	25.5524	25.0514	24.5504	1.3256	3	<0.0001
	KO_Line4	18.538	15.5319	16.5339	16.868	1.53067	3	<0.0001
	KO_Line5	17.536	16.0329	15.0308	16.1999	1.26089	3	<0.0001
	KO_Line6	36.074	37.5771	35.573	36.4081	1.04297	3	<0.0001
Stomatal index	Group	Biol_Rep1	Biol_Rep2	Biol_Rep3	Average	SD	N	P_value
	WT	21.03	21.045	20.1408	20.7386	0.517748	3	-
	KO_Line1	6.21212	7.36677	6.57492	6.71794	0.590461	3	<0.0001
	KO_Line2	7.6087	8.24373	8.03571	7.96271	0.323749	3	<0.0001
	KO_Line3	7.98611	8.73288	8.7108	8.4766	0.424916	3	<0.0001
	KO_Line4	7.74059	6.66667	6.84647	7.08458	0.575191	3	<0.0001
	KO_Line5	7.57576	7.61905	7.0922	7.429	0.292482	3	<0.0001
	KO_Line6	11.0599	11.6822	11.2164	11.3195	0.323724	3	<0.0001
	Normal stomata				No stomata				Defective stomata
Group	Biol_Rep1	Biol_Rep2	Biol_Rep3	Average	Biol_Rep1	Biol_Rep2	Biol_Rep3	Average	Biol_Rep1	Biol_Rep2	Biol_Rep3	Average
WT	95.15	88.92	94.25	92.7733	4.85	3.62	5.68	55.0348	2.88	2.11	2.49	2.49333
KO_Line1	31.25	26.18	28.83	28.7533	39.85	35.92	37.45	32.6048	35.62	31.89	34	33.8367
KO_Line2	42.85	36.28	39.48	39.5367	27.42	23.65	26.13	33.621	36.18	32.25	35.75	34.7267
KO_Line3	38.62	33.05	35.91	35.86	36.48	32.55	33.55	35.1457	31.25	27.32	31.19	29.92
KO_Line4	31.85	27.28	29.56	29.5633	22.95	20.02	21.41	26.0905	51.25	46.62	49.05	48.9733
KO_Line5	34.65	29.72	34.47	32.9467	24.58	21.12	22.96	28.6352	46.25	42.02	44.23	44.1667
KO_Line6	51.85	44.28	49.73	48.62	35.42	30.25	33.17	41.9029	19.85	17.02	18.43	18.4333
Note: Each biological replicate represents an independent plant. For each plant, multiple leaf areas were sampled to count > 300 stomatal complexes, resulting in > 1000 total stomatal complexes analyzed per genotype.

## Sheet: Figure 5 raw data
Figure 5 Raw data for physiological parameters across different transgenic lines
Pn (μmol m⁻² s⁻¹)	Group	Biol_Rep1	Biol_Rep2	Biol_Rep3	Biol_Rep4	Biol_Rep5	Biol_Rep6	Biol_Rep7	Biol_Rep8	Biol_Rep9	Biol_Rep10	Average	SD	N	P_value
	WT	26.4039	26.4039	26.4018	26.3922	26.3855	26.4009	25.8893	25.8875	25.934	25.0821	26.1181	0.432454	10	-
	KO_Line1	23.7883	23.7846	23.7841	22.3887	21.8884	22.1294	24.4378	24.4155	24.4005	23.4588	23.4476	0.969446	10	<0.0001
	KO_Line2	17.1235	17.1471	17.1433	17.2291	17.2551	17.3755	18.2437	18.2745	18.2154	18.4226	17.643	0.563118	10	<0.0001
	KO_Line3	23.5002	23.5624	23.5417	23.4833	23.5433	23.5242	22.3403	22.3774	22.497	22.6391	23.1009	0.554554	10	<0.0001
	KO_Line4	19.515	19.7391	19.745	18.8895	18.4092	18.6439	18.8782	18.9956	19.1077	19.2418	19.1165	0.447687	10	<0.0001
	KO_Line5	22.7553	22.8407	22.9593	23.0702	23.9417	23.9773	23.9521	24.2453	22.8432	23.5476	23.4133	0.578086	10	<0.0001
Tr (mmol H₂O m⁻² s⁻¹)	Group	Biol_Rep1	Biol_Rep2	Biol_Rep3	Biol_Rep4	Biol_Rep5	Biol_Rep6	Biol_Rep7	Biol_Rep8	Biol_Rep9	Biol_Rep10	Average	SD	N	P_value
	WT	3.61321	3.61321	3.61176	3.78244	3.78338	3.78364	3.97012	3.96926	3.96672	4.87104	3.89648	0.372005	10	-
	KO_Line1	3.48971	3.4801	3.47096	2.83757	2.66346	2.65256	3.09191	3.08955	3.08277	3.74205	3.16006	0.375679	10	<0.0001
	KO_Line2	2.14847	2.14929	2.15091	2.31434	2.33089	2.34112	2.33536	2.32948	2.32927	2.58943	2.30186	0.132272	10	<0.0001
	KO_Line3	3.17888	3.14702	3.14065	3.43643	3.44356	3.43672	3.03325	3.04051	3.05378	3.06098	3.19718	0.173815	10	<0.0001
	KO_Line4	2.43308	2.44357	2.44687	2.52703	2.35419	2.36622	2.48421	2.48921	2.49346	2.746	2.47838	0.108846	10	<0.0001
	KO_Line5	3.14689	3.11553	3.15062	3.16351	3.65556	3.71343	3.72262	3.5105	3.28523	3.4102	3.38741	0.248248	10	0.0012
gs (mol H2O m⁻² s⁻¹)	Group	Biol_Rep1	Biol_Rep2	Biol_Rep3	Biol_Rep4	Biol_Rep5	Biol_Rep6	Biol_Rep7	Biol_Rep8	Biol_Rep9	Biol_Rep10	Average	SD	N	P_value
	WT	0.110855	0.110855	0.110795	0.117438	0.117455	0.117447	0.126544	0.126543	0.126503	0.138216	0.120265	0.00900985	10	-
	KO_Line1	0.105878	0.105497	0.105116	0.081398	0.07569	0.075398	0.088507	0.088416	0.088197	0.098016	0.0912113	0.0118805	10	<0.0001
	KO_Line2	0.059318	0.05935	0.0594	0.064002	0.064345	0.064659	0.072654	0.072556	0.072496	0.074276	0.0663056	0.00612802	10	<0.0001
	KO_Line3	0.092199	0.090974	0.090696	0.102674	0.1026	0.102213	0.086482	0.086693	0.087162	0.087375	0.0929068	0.00690072	10	<0.0001
	KO_Line4	0.074248	0.074689	0.074828	0.078142	0.07211	0.072545	0.077388	0.077633	0.077722	0.07875	0.0758055	0.00241665	10	<0.0001
	KO_Line5	0.095049	0.093963	0.09512	0.095599	0.1143	0.116218	0.116286	0.10535	0.09832	0.10224	0.103245	0.0092381	10	0.0012
iWUE (μmol CO₂ mol⁻¹ H₂O)	Group	Biol_Rep1	Biol_Rep2	Biol_Rep3	Biol_Rep4	Biol_Rep5	Biol_Rep6	Biol_Rep7	Biol_Rep8	Biol_Rep9	Biol_Rep10	Average	SD	N	P_value
	WT	238.184	238.184	238.294	224.733	224.643	224.79	204.588	204.575	205.007	181.471	218.447	18.9256	10
	KO_Line1	224.676	225.452	226.266	275.052	289.185	293.501	276.112	276.143	276.659	239.336	260.238	27.8968	10	<0.0001
	KO_Line2	288.673	288.916	288.607	269.197	268.165	268.725	251.104	251.867	251.261	248.029	267.454	16.7108	10	<0.0001
	KO_Line3	254.885	259.001	259.567	228.717	229.467	230.149	258.323	258.122	258.106	259.103	249.544	13.9315	10	0.0022
	KO_Line4	262.836	264.283	263.872	241.734	255.293	256.998	243.942	244.684	245.846	257.079	253.657	8.85141	10	0.0008
	KO_Line5	239.406	243.082	241.372	241.323	209.463	206.313	205.976	235.265	218.03	227.258	226.749	15.4557	10	0.8398
Statistical Test: one-way ANOVA with Tukey’s post hoc tests
Pn: Net photosynthetic rate (μmol CO₂ m⁻² s⁻¹)
Tr: Transpiration rate (mmol H₂O m⁻² s⁻¹)
gs: Stomatal conductance (mol H₂O m⁻² s⁻¹)
iWUE: Intrinsic water use efficiency (μmol CO₂ mol⁻¹ H₂O)
WT: Wild type

## Sheet: Figure 6 raw data
Raw data for metabolomics analysis of zmstomagen1/2 mutants and wild-type samples
DM1, DM2, and DM3 represent zmstomagen1/2 mutants (#1, #2, and #3)
wild type (HiII-A × HiII-B) samples (#1, #2, and #3)
Metabolite name	Area:DM1	Area:DM2	Area:DM3	Area:WT1	Area:WT2	Area:WT3	DM_mean	WT_mean	log2_FC(DM_mean/WT_mean)	P_value	fdr	vip
Corticosterone	9.42567e+09	2.06256e+10	1.05346e+10	5.36369e+09	7.90713e+09	4.93075e+09	1.35286e+10	6.06719e+09	-1.15691	0.112656	0.406718	16.0348
1-Linoleoyl-2-Hydroxy-sn-glycero-3-PC	7.25888e+09	8.36541e+09	8.44615e+09	5.02501e+09	4.62197e+09	4.19519e+09	8.02348e+09	4.61406e+09	-0.798192	0.00165156	0.0716688	12.4931
MFCD00870472	1.65842e+09	1.18453e+09	1.02346e+09	3.82707e+09	5.05267e+09	3.41563e+09	1.2888e+09	4.09846e+09	1.66905	0.00597203	0.102651	11.1668
2-(Carboxyacetamido)benzoic acid	3.00123e+09	4.13278e+09	4.70407e+09	2.04104e+09	1.55491e+09	1.84499e+09	3.94603e+09	1.81365e+09	-1.12151	0.0148348	0.146946	9.52535
1,4a-dimethyl-9-oxo-7-(propan-2-yl)-1,2,3,4,4a,9,10,10a-octahydrophenanthrene-1-carboxylic acid	1.65842e+09	2.11914e+09	2.20891e+09	3.82707e+09	5.05267e+09	3.45869e+09	1.99549e+09	4.11281e+09	1.04338	0.014345	0.145321	9.51014
LysoPC(18:3(9Z,12Z,15Z))	1.6876e+09	2.02197e+09	2.19971e+09	5.31053e+08	4.33313e+08	4.20806e+08	1.96976e+09	4.61724e+08	-2.09292	0.000611214	0.0539632	8.36715
7-Hydroxycoumarine	4.87868e+09	1.06544e+10	5.61145e+09	5.83161e+09	5.19146e+09	2.61744e+09	7.04817e+09	4.54684e+09	-0.632385	0.292276	0.612236	8.12704
6-Decylubiquinol	2.17261e+09	5.24055e+09	3.1113e+09	1.4471e+09	2.05392e+09	1.45373e+09	3.50815e+09	1.65158e+09	-1.08686	0.116499	0.407888	7.98137
terguride	1.371e+09	5.0622e+09	2.76615e+09	1.56732e+09	9.03041e+08	1.1606e+09	3.06645e+09	1.21032e+09	-1.34118	0.164799	0.473215	7.78381
2-[(4,5-dimethyl-2-furyl)methylidene]-5,5-dimethylcyclohexane-1,3-dione	1.70518e+09	3.54965e+09	1.46821e+09	5.30553e+09	5.46877e+09	1.23198e+09	2.24101e+09	4.00209e+09	0.836603	0.314969	0.6307	6.61564
2-(14,15-Epoxyeicosatrienoyl) glycerol	1.28476e+06	7.81177e+08	8.34007e+08	1.43336e+09	1.98104e+09	1.30377e+09	5.38823e+08	1.57273e+09	1.54538	0.0383441	0.239473	6.42729
2-Amino-1,3,4-octadecanetriol	3.84406e+09	3.01101e+09	3.02122e+09	4.33068e+09	4.97202e+09	3.79699e+09	3.2921e+09	4.36657e+09	0.407492	0.0700686	0.328478	6.36172
Erucamide	1.68801e+09	4.53742e+09	1.75192e+09	2.28742e+09	8.56323e+09	2.84789e+09	2.65912e+09	4.56618e+09	0.780041	0.437646	0.702821	6.20371
2-linoleoyl-sn-glycero-3-phosphoethanolamine	1.64898e+09	1.93081e+09	1.51536e+09	1.0026e+09	9.92603e+08	5.2714e+08	1.69838e+09	8.4078e+08	-1.01436	0.0125468	0.139984	6.08825
N-({(1S,4S,6S)-6-Isopropyl-3-methyl-4-[2-oxo-2-(1-pyrrolidinyl)ethyl]-2-cyclohexen-1-yl}methyl)-2-pyrazinecarboxamide	4.76165e+08	5.42841e+08	4.07319e+08	1.2906e+09	1.13366e+09	1.25959e+09	4.75442e+08	1.22795e+09	1.36891	0.000262978	0.0520547	5.95989
Bis(4-ethylbenzylidene)sorbitol	1.27031e+10	1.10007e+10	1.3821e+10	1.18015e+10	1.67252e+10	1.34009e+10	1.25083e+10	1.39759e+10	0.160056	0.428085	0.695917	5.78854
2-monolinolenin	7.95105e+08	1.38809e+09	9.12998e+08	2.76066e+08	3.09772e+08	2.4465e+08	1.03207e+09	2.7683e+08	-1.89847	0.0143201	0.145321	5.68187
16-Heptadecyne-1,2,4-triol	1.05827e+09	2.29978e+09	1.12248e+09	5.86876e+08	8.5561e+08	4.70887e+08	1.49351e+09	6.37791e+08	-1.22755	0.110864	0.403298	5.43631
AH 8532	1.5011e+09	2.52271e+09	9.57559e+08	7.46404e+08	8.59136e+08	9.66797e+08	1.66046e+09	8.57445e+08	-0.953463	0.158001	0.463744	5.06608
(1-{2-[({(2R,4S,5R)-5-[3-(2-Furyl)-1-methyl-1H-pyrazol-5-yl]-1-azabicyclo[2.2.2]oct-2-yl}methyl)amino]-2-oxoethyl}cyclopentyl)acetic acid	4.94923e+06	1.76282e+07	1.39116e+07	5.83528e+08	7.50578e+08	3.85021e+08	1.2163e+07	5.73042e+08	5.55807	0.00606619	0.102651	4.98815
(12Z)-9,10,11-trihydroxyoctadec-12-enoic acid	5.58474e+08	6.23697e+08	5.72217e+08	1.10654e+09	1.11059e+09	9.6583e+08	5.84796e+08	1.06098e+09	0.859398	0.000764297	0.0551204	4.70356
ethyl 1-{[1-benzyl-3-(tert-butyl)-1H-pyrazol-5-yl]carbonyl}-4-piperidinecarboxylate	1.04326e+09	1.02121e+09	2.03555e+08	1.59703e+08	1.70705e+08	1.55017e+08	7.56011e+08	1.61808e+08	-2.22412	0.0979534	0.383201	4.55155
(鈭?-trans-Methyl dihydrojasmonate	8.12777e+08	1.45419e+09	8.96879e+08	5.22296e+08	5.35752e+08	5.64733e+08	1.05462e+09	5.40927e+08	-0.963212	0.0634756	0.310821	4.41338
1-{4-[(3S)-3-(5-Fluoro-1H-benzimidazol-2-yl)-1-pyrrolidinyl]-1-piperidinyl}ethanone	1.86889e+08	9.63525e+07	2.49095e+08	7.35618e+08	7.73299e+08	3.9917e+08	1.77446e+08	6.36029e+08	1.84172	0.022497	0.183675	4.3633
1,2-bis(2-methyl-3,5-dinitrophenyl)diazene 1-oxide	1.69629e+09	2.5513e+09	2.44412e+07	2.50838e+09	2.52113e+09	1.66423e+09	1.42401e+09	2.23125e+09	0.647892	0.366997	0.660507	4.34742
4-hydroxy-6-[2-(2-methyl-1,2,4a,5,6,7,8,8a-octahydronaphthalen-1-yl)ethyl]oxan-2-one	4.94732e+08	8.93337e+08	4.97984e+08	8.20069e+08	1.67666e+09	1.07681e+09	6.28684e+08	1.19118e+09	0.921983	0.120832	0.413561	4.34517
Leukotriene B4 Ethanolamide	9.73073e+08	9.10767e+08	1.28413e+09	5.55762e+08	4.95846e+08	7.57249e+08	1.05599e+09	6.02953e+08	-0.808481	0.0317616	0.221673	4.29045
L-Phenylalanine	1.3519e+09	1.67001e+09	2.22322e+09	1.45291e+09	1.0262e+09	1.09753e+09	1.74838e+09	1.19221e+09	-0.552375	0.124427	0.418887	4.28687
Cuminaldehyde	2.60631e+09	2.04787e+09	3.2861e+09	2.60094e+09	4.37193e+09	3.11847e+09	2.64676e+09	3.36378e+09	0.345858	0.322673	0.635485	4.27548
2-Hydroxy-8-(2-octyl-1-cyclopropen-1-yl)octanoic acid	3.12806e+09	3.33717e+09	2.72726e+09	2.72695e+09	2.95147e+09	1.66573e+09	3.06417e+09	2.44805e+09	-0.323861	0.22962	0.54948	4.2503
Isorhapontigenin	5.48483e+07	9.2531e+07	3.53061e+07	6.77114e+08	7.13143e+08	1.76543e+08	6.08951e+07	5.22267e+08	3.10039	0.056877	0.289061	4.19171
Estriol	7.79204e+07	8.08248e+07	8.37772e+07	5.42169e+08	5.69756e+08	2.98993e+08	8.08408e+07	4.70306e+08	2.54044	0.0106062	0.134078	4.11043
Aflatoxin G2	1.74435e+08	3.6998e+08	2.59265e+08	4.3578e+08	8.71663e+08	7.78777e+08	2.67893e+08	6.95407e+08	1.3762	0.0413071	0.250968	4.1094
(1r,3R,4s,5S)-4-{[(2E)-3-(3,4-dihydroxyphenyl)prop-2-enoyl]oxy}-1,3,5-trihydroxycyclohexane-1-carboxylic acid	2.99523e+08	4.64912e+08	5.02751e+08	7.83832e+07	3.96486e+07	4.8028e+07	4.22395e+08	5.53533e+07	-2.93185	0.00444962	0.0945531	4.05095
Nictoflorin	3.02874e+08	4.06617e+08	3.90654e+08	7.74324e+08	6.4089e+08	7.45232e+08	3.66715e+08	7.20149e+08	0.973636	0.00240902	0.0768269	4.04894
(1尉)-1,5-Anhydro-1-[2-(3,4-dihydroxyphenyl)-5,7-dihydroxy-4-oxo-4H-chromen-8-yl]-D-galactitol	1.77117e+08	2.44378e+08	2.46338e+08	6.39544e+08	5.38703e+08	5.17149e+08	2.22611e+08	5.65132e+08	1.34406	0.00147534	0.0677093	3.98121
Phenethylamine	3.00197e+08	3.38227e+08	4.22583e+08	1.22617e+07	1.73626e+07	1.74051e+07	3.53669e+08	1.56765e+07	-4.49573	0.000732897	0.054145	3.96147
Idebenone	3.78209e+08	9.60187e+08	5.04724e+08	1.93009e+08	2.89812e+08	7.46614e+07	6.14373e+08	1.85828e+08	-1.72515	0.0840998	0.357361	3.93758
Stearidonic acid	2.87582e+08	3.90139e+08	2.89012e+08	7.04706e+08	7.47337e+08	5.58011e+08	3.22244e+08	6.70018e+08	1.05605	0.00643202	0.106785	3.93354
3-Methoxy prostaglandin F1伪	2.36887e+08	2.44929e+08	2.20452e+08	9.4864e+08	7.27449e+08	3.07137e+08	2.3409e+08	6.61075e+08	1.49775	0.0859275	0.36116	3.90387
2-Hexyltetrahydrofuran-4-yl acetate	1.18281e+08	5.71953e+07	7.78621e+07	4.36299e+08	3.62262e+08	4.22307e+08	8.4446e+07	4.06956e+08	2.26877	0.000368959	0.0532179	3.88388
Phytosphingosine	3.40946e+08	2.17829e+09	1.59019e+09	8.08944e+08	8.74822e+08	6.66998e+08	1.36981e+09	7.83588e+08	-0.805808	0.342786	0.646898	3.83908
(2-Hydroxy-2-oxido-1,3,2-dioxaphospholan-4-yl)methyl (9Z,12Z)-9,12-octadecadienoate	2.47729e+08	3.50376e+08	5.066e+08	6.11289e+08	8.08325e+08	7.41542e+08	3.68235e+08	7.20385e+08	0.968142	0.0206606	0.172399	3.8365
DIMBOA	7.47589e+08	9.32983e+08	9.28787e+08	5.81644e+08	4.40732e+08	5.76551e+08	8.69786e+08	5.32976e+08	-0.706591	0.0117061	0.135161	3.81518
Dimethyl phthalate	1.37007e+09	3.26187e+09	1.51851e+09	1.83055e+09	1.64791e+09	7.56996e+08	2.05015e+09	1.41182e+09	-0.538171	0.408511	0.68211	3.79928
cis-1,2-dihydroxy-1,2-dihydrodibenzothiophene	4.26195e+09	1.74589e+09	3.14145e+09	2.56596e+09	3.01276e+09	2.16563e+09	3.04976e+09	2.58145e+09	-0.240517	0.574847	0.786249	3.66861
2-Hydroxycinnamic acid	1.78138e+09	3.57983e+09	1.82439e+09	3.75725e+09	3.19864e+09	2.0391e+09	2.3952e+09	2.99833e+09	0.324014	0.482069	0.735753	3.59475
trans-3-Indoleacrylic acid	3.17802e+08	6.70448e+08	3.69993e+08	1.18251e+08	1.26742e+08	1.4048e+08	4.52748e+08	1.28491e+08	-1.81704	0.0421499	0.250968	3.58422
4-oxododecanedioic acid	2.79493e+08	3.68842e+08	3.27963e+08	5.6863e+08	5.09814e+08	7.01298e+08	3.25432e+08	5.93247e+08	0.866276	0.0126166	0.139984	3.4489
PGF1?	2.92179e+08	6.86514e+08	5.09764e+08	1.85425e+08	2.23846e+08	1.5505e+08	4.96153e+08	1.88107e+08	-1.39923	0.0563303	0.287759	3.4315
Pentosidine	3.53615e+08	3.27727e+08	4.47627e+08	6.98286e+08	5.72434e+08	6.14387e+08	3.76323e+08	6.28369e+08	0.73964	0.00831225	0.118427	3.33138
3,4-Dihydroxybenzaldehyde	1.35869e+08	1.23023e+08	2.30276e+08	5.01435e+08	3.39229e+08	3.78317e+08	1.63056e+08	4.06327e+08	1.31728	0.0149346	0.146946	3.22943
(11E,15Z)-9,10,13-trihydroxyoctadeca-11,15-dienoic acid	1.63523e+09	2.33487e+09	1.41242e+09	2.411e+09	2.08875e+09	1.97568e+09	1.79417e+09	2.15848e+09	0.266696	0.300984	0.619348	3.21865
Prostaglandin D2 Ethanolamide	3.14414e+08	4.46875e+08	5.17295e+08	2.15499e+08	1.56193e+08	1.97191e+08	4.26195e+08	1.89628e+08	-1.16834	0.0188524	0.164565	3.1501
(卤)13-HpODE	6.88511e+08	1.19057e+09	5.43567e+08	1.20102e+09	1.22162e+09	9.49219e+08	8.07551e+08	1.12395e+09	0.476958	0.214566	0.534474	3.1151
(3R)-4a-Hydroxy-3-(2-hydroxy-4-methoxyphenyl)-2,3,4,4a,5,6-hexahydro-7H-chromen-7-one	3.26019e+07	5.29256e+07	2.23603e+07	3.81671e+08	3.60786e+08	1.03684e+08	3.59626e+07	2.82047e+08	2.97137	0.0519436	0.27603	3.07661
Pregnanediol-3-glucuronide	2.09317e+08	3.93104e+08	1.98298e+08	4.43469e+07	5.15516e+07	3.64991e+07	2.66906e+08	4.41325e+07	-2.59642	0.0244993	0.19287	3.03518
Lisuride	3.4851e+08	9.42116e+08	6.03257e+08	3.04097e+08	3.41035e+08	3.87531e+08	6.31294e+08	3.44221e+08	-0.874978	0.173577	0.489994	3.0318
Sedanolide	4.98707e+08	2.56137e+08	5.55123e+08	3.59957e+08	8.33496e+07	8.56863e+07	4.36655e+08	1.76331e+08	-1.30821	0.115333	0.407888	3.00527
伪-Propylaminopentiophenone	1.17455e+07	1.31798e+07	1.36464e+07	2.19808e+08	1.69007e+08	2.18227e+08	1.28573e+07	2.02347e+08	3.97618	0.000342862	0.0532179	2.98662
4-Aminobenzoic acid	1.2739e+08	1.53394e+08	2.49789e+08	4.77953e+08	3.32603e+08	3.44542e+08	1.76858e+08	3.85033e+08	1.12239	0.0251062	0.194882	2.93963
Lovastatin	4.76001e+07	6.50792e+07	4.94513e+07	2.66061e+08	2.86188e+08	1.81913e+08	5.40435e+07	2.44721e+08	2.17894	0.00417388	0.0945531	2.92677
Luteolin	2.33302e+08	2.97579e+08	3.25325e+08	5.14476e+08	4.07169e+08	5.01612e+08	2.85402e+08	4.74419e+08	0.733166	0.0121471	0.137804	2.89426
Cortisone	4.26406e+07	9.60187e+08	5.9902e+08	1.93009e+08	2.89812e+08	1.77334e+08	5.33949e+08	2.20052e+08	-1.27886	0.308339	0.626397	2.87175
(10E,15Z)-9,12,13-Trihydroxy-10,15-octadecadienoic acid	1.39343e+08	5.58542e+07	1.933e+08	3.36001e+08	1.72224e+08	6.13302e+08	1.29499e+08	3.73842e+08	1.52949	0.144089	0.446128	2.86421
TKK	4.1412e+08	3.7639e+08	7.97093e+07	5.70353e+07	6.1026e+07	5.52986e+07	2.90073e+08	5.77866e+07	-2.32761	0.0930257	0.375199	2.86151
1-Methyl-2-{(3S)-1-[4-(2-pyridinyl)benzyl]-3-pyrrolidinyl}-1H-benzimidazole	3.07733e+08	4.31952e+08	2.99052e+08	1.36392e+08	1.92419e+08	1.37869e+08	3.46246e+08	1.5556e+08	-1.15433	0.0150773	0.14732	2.85032
6-[(Z)-2-(3,4-Dimethoxyphenyl)vinyl]-4-methoxy-5,6-dihydro-2H-pyran-2-one	2.456e+07	4.75027e+07	1.47025e+07	3.42881e+08	3.56442e+08	5.77746e+07	2.89217e+07	2.52366e+08	3.12529	0.0844737	0.357361	2.83587
(E)-4-Methoxycinnamic acid	1.03125e+09	2.21587e+09	1.09394e+09	2.31306e+09	1.95895e+09	1.20059e+09	1.44702e+09	1.8242e+09	0.334174	0.497245	0.744705	2.81812
trans-Clovamide	4.0623e+08	4.20842e+08	8.03074e+08	3.21513e+08	2.99129e+08	2.91061e+08	5.43382e+08	3.03901e+08	-0.838366	0.139783	0.441503	2.79022
Avocadyne 1-acetate	1.01983e+08	1.44388e+08	1.08289e+08	2.87536e+08	3.15934e+08	2.38295e+08	1.1822e+08	2.80588e+08	1.24698	0.00347019	0.0890781	2.71155
N,N'-Dicyclohexyl-2,6-naphthalenedicarboxamide	1.71623e+08	6.86514e+08	5.09764e+08	1.85425e+08	2.23846e+08	2.50693e+08	4.55967e+08	2.19988e+08	-1.05151	0.196047	0.512804	2.69313
Udenafil	1.23892e+08	3.09937e+08	1.2588e+08	6.16339e+06	5.15233e+06	1.44969e+07	1.86569e+08	8.60421e+06	-4.43853	0.044937	0.256527	2.64629
2,4,9a-Trimethoxy-3,4a,5-trimethyl-2,4,4a,5,6,7,8,8a,9,9a-decahydronaphtho[2,3-b]furan-6-ol	2.48323e+08	3.16216e+08	2.0634e+08	4.44081e+08	3.88437e+08	3.95996e+08	2.5696e+08	4.09505e+08	0.672339	0.0138572	0.144736	2.5867
cholic acid	3.96697e+08	2.03212e+08	6.00813e+08	3.10772e+08	1.62353e+08	9.87772e+07	4.00241e+08	1.90634e+08	-1.07006	0.184443	0.504866	2.5643
DL-Tryptophan	1.58396e+08	3.39776e+08	1.86405e+08	5.99428e+07	6.18595e+07	7.00619e+07	2.28193e+08	6.39547e+07	-1.83513	0.0437252	0.252612	2.54669
Decylubiquinone	2.34355e+08	5.888e+08	3.2912e+08	2.21669e+08	1.9766e+08	1.49738e+08	3.84092e+08	1.89689e+08	-1.01781	0.146337	0.448638	2.53435
Cyclopropyl fentanyl	2.15725e+08	4.16495e+08	2.35488e+08	9.93244e+07	1.6749e+08	8.54882e+07	2.89236e+08	1.17434e+08	-1.30039	0.0667865	0.318433	2.53283
2-{(3S)-1-[4-(Trifluoromethyl)benzyl]-3-pyrrolidinyl}-1,3-benzoxazole	6.59365e+07	1.01858e+08	1.24542e+08	2.81687e+08	1.93166e+08	2.49347e+08	9.74454e+07	2.414e+08	1.30876	0.00968748	0.128544	2.53107
1,6,7-Trimethylnaphthalene	1.23791e+08	2.82997e+08	1.21129e+08	5.38446e+08	5.3741e+08	1.11574e+08	1.75972e+08	3.9581e+08	1.16946	0.221284	0.540975	2.5084
(2Z)-2-Methyl-5-(2-methyl-3-methylenebicyclo[2.2.1]hept-2-yl)-2-penten-1-yl phenylacetate	1.99166e+08	4.8426e+08	2.80453e+08	1.60799e+08	1.50075e+08	1.23527e+08	3.21293e+08	1.448e+08	-1.14983	0.107978	0.397889	2.48771
MFCD00036904	4.18697e+08	6.86319e+08	6.93211e+08	3.55881e+08	4.77474e+08	4.06344e+08	5.99409e+08	4.13233e+08	-0.536586	0.127415	0.422117	2.47571
hymecromone	2.4429e+09	4.66845e+09	2.57848e+09	4.36849e+09	4.096e+09	2.34702e+09	3.22994e+09	3.60383e+09	0.158024	0.716536	0.870385	2.46767
Bicyclo Prostaglandin E2	1.32384e+08	1.03819e+08	2.445e+07	2.50849e+08	2.11503e+08	2.2258e+08	8.68842e+07	2.28311e+08	1.39383	0.0146416	0.146368	2.46012
2,3,-DIHYDROXYBENZOYLSERINE	1.79462e+08	2.38384e+08	2.70335e+08	1.04976e+08	7.74206e+07	9.28513e+07	2.29394e+08	9.17493e+07	-1.32206	0.00773872	0.11662	2.45764
(4aS,9aR)-2-Benzoyl-7-[2-(1H-imidazol-4-yl)ethyl]decahydro-6H-pyrido[3,4-d]azepin-6-one	9.51097e+07	9.62317e+07	1.01988e+08	2.26158e+08	1.96202e+08	2.51646e+08	9.77765e+07	2.24669e+08	1.20024	0.00142226	0.0662774	2.42842
Phthaldialdehyde	4.26377e+08	9.70032e+08	5.04675e+08	5.31571e+08	4.66052e+08	2.35393e+08	6.33694e+08	4.11005e+08	-0.624632	0.3106	0.627461	2.39778
Dimethyl (2E)-3-methoxy-4-oxo-5-[(8E,11E)-8,11,14-pentadecatrien-1-yl]-2-hexenedioate	2.12339e+07	7.72902e+07	2.86892e+07	2.28477e+08	1.24256e+08	1.7084e+08	4.24044e+07	1.74524e+08	2.04114	0.0193264	0.165834	2.3936
Stearidonoyl glycine	5.23076e+06	6.84465e+06	8.79763e+06	1.41319e+08	1.07966e+08	1.33834e+08	6.95768e+06	1.27706e+08	4.19808	0.000286661	0.0520547	2.38489
2,3-Bis(octylsulfanyl)-1-propanol	2.19537e+09	1.35005e+09	1.18162e+09	1.65559e+09	1.78835e+09	5.48502e+08	1.57568e+09	1.33081e+09	-0.243669	0.651752	0.830429	2.36843
Megastachine	6.44057e+06	6.84465e+06	1.09013e+07	1.35641e+08	1.07966e+08	1.30117e+08	8.06216e+06	1.24575e+08	3.9497	0.000169858	0.0520547	2.34532
Elaeokanine C	1.41628e+08	2.52867e+08	1.48776e+08	4.11857e+07	4.67824e+07	5.99736e+07	1.8109e+08	4.93139e+07	-1.87664	0.0223067	0.182614	2.34309
2KHZ9ELM84	1.66905e+08	4.76875e+08	2.52347e+08	1.13565e+08	1.66291e+08	1.12419e+08	2.98709e+08	1.30758e+08	-1.19184	0.148936	0.451091	2.34296
Cyclohexyl phenyl ketone	1.0998e+08	2.46435e+08	1.10076e+08	4.63341e+08	4.60352e+08	1.0345e+08	1.55497e+08	3.42381e+08	1.13871	0.217559	0.536487	2.31956
methoxyresorcinol	5.27011e+07	2.93482e+07	6.25848e+07	2.15059e+08	1.14067e+08	1.90558e+08	4.82113e+07	1.73228e+08	1.84523	0.0173889	0.160095	2.31339
3-C-Carboxy-2-deoxy-4-O-[(2E)-3-(4-hydroxy-3-methoxyphenyl)-2-propenoyl]pentaric acid	1.69629e+09	2.5513e+09	1.60633e+09	2.50838e+09	2.52113e+09	1.66423e+09	1.9513e+09	2.23125e+09	0.193411	0.535623	0.764869	2.29928
N1-(4-isopropylphenyl)-2-[2-oxo-3-(trifluoromethyl)-1,2-dihydropyridin-1-yl]acetamide	1.3248e+08	2.73147e+08	2.67218e+08	1.06904e+08	6.03794e+07	9.95246e+07	2.24281e+08	8.89359e+07	-1.33447	0.0482657	0.267441	2.29751
Kaempferol	2.03052e+07	8.56054e+06	1.97183e+07	1.04012e+08	1.60191e+08	1.32075e+08	1.61947e+07	1.32093e+08	3.02796	0.00224443	0.0763862	2.29588
2-{(3R,4S)-3-[(5-Phenyl-1,2-oxazol-3-yl)methyl]-4-piperidinyl}-1-(4-phenyl-1-piperazinyl)ethanone	5.0276e+07	7.57828e+07	4.25838e+07	2.1715e+08	1.92621e+08	1.23636e+08	5.62142e+07	1.77802e+08	1.66127	0.0149905	0.146946	2.28123
(+)-Estrone	2.58237e+07	3.23726e+07	3.25473e+07	1.73896e+08	1.89908e+08	8.94289e+07	3.02479e+07	1.51077e+08	2.32038	0.0180414	0.16088	2.25725
PEG n16	1.80581e+09	1.72573e+09	1.70739e+09	1.65028e+09	1.64989e+09	1.5713e+09	1.74631e+09	1.62382e+09	-0.104917	0.0376781	0.238261	2.25072
PEG n13	3.29744e+09	2.73943e+09	3.02691e+09	2.9337e+09	2.8608e+09	2.74476e+09	3.02126e+09	2.84642e+09	-0.0860019	0.362461	0.656635	2.2413
Di-n-Amyl phthalate	2.26047e+08	2.66026e+08	1.92968e+08	4.47544e+08	4.24055e+08	2.44242e+08	2.28347e+08	3.71947e+08	0.70387	0.100842	0.385184	2.23953
Artemisinin	3.26788e+09	6.87483e+09	1.83132e+09	5.22968e+09	4.53119e+09	2.13464e+09	3.99134e+09	3.96517e+09	-0.0094914	0.988903	0.994797	2.22331
A-Nortestololactone	8.7413e+07	2.34426e+08	1.19595e+08	2.85252e+08	4.3182e+08	1.80394e+08	1.47145e+08	2.99155e+08	1.02366	0.149983	0.451255	2.21353
N-(2,3-Dihydroxybenzoyl)glycine	4.11695e+07	3.24304e+07	6.31633e+07	1.80249e+08	1.28414e+08	1.36894e+08	4.55877e+07	1.48519e+08	1.70393	0.00508423	0.0984704	2.14713
(8E)-2-Amino-8-octadecene-1,3,4-triol	4.28735e+08	8.52922e+08	6.15147e+08	4.88919e+08	4.9397e+08	4.25073e+08	6.32268e+08	4.69321e+08	-0.429963	0.261493	0.582652	2.14229
2-[(2R,4aS,8S,8aS)-8-{2-[(4aS,7R,8aR)-7-(1-Carboxyvinyl)-1-hydroxy-4a-methyl-2-oxo-1,2,4a,5,6,7,8,8a-octahydro-1-naphthalenyl]ethyl}-4a-methyl-7-oxo-1,2,3,4,4a,7,8,8a-octahydro-2-naphthalenyl]acrylic acid	1.39184e+08	2.56919e+08	6.20401e+07	2.99044e+07	2.75344e+07	2.09097e+07	1.52714e+08	2.61161e+07	-2.54782	0.0894363	0.367854	2.12714
Dehydrocholic acid	4.87774e+07	5.64102e+07	5.66034e+07	1.61836e+08	1.89788e+08	1.1784e+08	5.39303e+07	1.56488e+08	1.53688	0.0082748	0.118427	2.1209
8-iso Prostaglandin F1?	5.70089e+08	8.9827e+08	4.99228e+08	6.80968e+08	3.99408e+08	3.53469e+08	6.55863e+08	4.77948e+08	-0.456539	0.328387	0.639358	2.11304
(6E,8Z)-9-(7-Methyl-3H-azepin-2-yl)-6,8-nonadien-3-one	1.53883e+08	1.71753e+08	1.90058e+08	8.58935e+07	7.10757e+07	6.85617e+07	1.71898e+08	7.5177e+07	-1.19319	0.00119133	0.0622164	2.11073
Oleocanthal	1.55e+07	2.57898e+07	1.10515e+07	1.72231e+08	1.83224e+08	4.71307e+07	1.74471e+07	1.34195e+08	2.94328	0.0563021	0.287759	2.11002
Acmimycin	5.38075e+07	7.14414e+07	5.1254e+07	1.34373e+08	1.97132e+08	1.47006e+08	5.88343e+07	1.59504e+08	1.43886	0.00756205	0.116242	2.10549
PEG n6	1.11804e+09	1.07674e+09	1.27414e+09	1.10165e+09	1.08439e+09	8.33266e+08	1.15631e+09	1.00644e+09	-0.200269	0.228553	0.548999	2.10204
marmesin	1.6994e+07	2.903e+07	6.00308e+06	1.87516e+08	1.85087e+08	3.84318e+07	1.73424e+07	1.37011e+08	2.98192	0.0738878	0.337566	2.09667
Thymine	1.84708e+07	3.11853e+07	3.19018e+07	1.33603e+08	1.01451e+08	1.21192e+08	2.71859e+07	1.18748e+08	2.12698	0.000894155	0.0564249	2.06981
PEG n12	3.31732e+09	2.75176e+09	3.05452e+09	2.94899e+09	2.93964e+09	2.78137e+09	3.0412e+09	2.89e+09	-0.0735728	0.429509	0.696896	2.06961
Andrographolide	2.19297e+08	3.10522e+08	1.84794e+08	3.09454e+08	4.16191e+08	3.37338e+08	2.38204e+08	3.54327e+08	0.572883	0.0779584	0.34821	2.0688
1,4-dihydroxyheptadec-16-en-2-yl acetate	3.83465e+08	7.23289e+08	3.96023e+08	4.31845e+08	1.18698e+09	5.36595e+08	5.00925e+08	7.18474e+08	0.52034	0.451563	0.71222	2.06606
5-[5-(methoxycarbonyl)-5,8a-dimethyl-2-methylidene-decahydronaphthalen-1-yl]-3-methylpentanoic acid	3.83465e+08	7.23289e+08	3.96023e+08	4.31845e+08	1.18698e+09	5.36595e+08	5.00925e+08	7.18474e+08	0.52034	0.451563	0.71222	2.06606
(2E)-3-(7-Hydroxy-5-methoxy-2,2-dimethyl-2H-chromen-6-yl)-1-phenyl-2-propen-1-one	5.14048e+07	1.42572e+08	5.41025e+07	2.64711e+08	1.91459e+08	1.2978e+08	8.2693e+07	1.95317e+08	1.23998	0.0838202	0.357361	2.04016
Monoolein	2.33262e+08	2.29311e+08	2.91866e+08	3.04644e+08	3.70522e+08	3.89679e+08	2.5148e+08	3.54948e+08	0.497166	0.0341923	0.228612	2.0375
3-Hydroxyhexadecadienoylcarnitine	8.02838e+07	1.43622e+08	1.47946e+08	3.65945e+07	1.84887e+07	2.74581e+07	1.2395e+08	2.75138e+07	-2.17154	0.0127568	0.140146	2.03452
Trifolin	1.18255e+08	1.47547e+08	1.67263e+08	2.48147e+08	2.11434e+08	2.43878e+08	1.44355e+08	2.34486e+08	0.699884	0.00799043	0.118312	2.01068
N-Phenyl-2-naphthylamine	2.05422e+08	2.02807e+08	2.14299e+08	2.20622e+08	3.83614e+08	3.58583e+08	2.07509e+08	3.2094e+08	0.629125	0.0893066	0.367854	1.99939
6-Methylquinoline	8.24558e+07	1.87433e+08	1.05865e+08	3.07292e+07	2.80034e+07	2.40874e+07	1.25251e+08	2.76067e+07	-2.18174	0.0375356	0.237856	1.97723
a-Pyrrolidinohexanophenone	1.60697e+08	1.73944e+08	1.61129e+08	9.87499e+07	6.84682e+07	7.52815e+07	1.65257e+08	8.08332e+07	-1.03169	0.00114099	0.0622164	1.97116
7alpha-Hydroxy-3-oxochol-4-en-24-oic acid	2.40188e+07	3.95187e+07	4.12917e+07	1.09791e+08	1.62789e+08	1.0013e+08	3.49431e+07	1.24237e+08	1.83001	0.0115746	0.134859	1.96382
(10Z,14E,16E)-10,14,16-Octadecatrien-12-ynoic acid	3.22299e+08	3.57993e+08	3.22159e+08	4.40468e+08	3.9863e+08	4.16743e+08	3.3415e+08	4.18614e+08	0.325123	0.00765324	0.116491	1.9532
Sesamol	1.07224e+08	1.0784e+08	1.39499e+08	2.0432e+08	1.80106e+08	2.17776e+08	1.18188e+08	2.00734e+08	0.764208	0.00575238	0.102494	1.92678
Stearoyl Ethanolamide	4.54433e+08	4.85845e+08	5.4257e+08	5.20103e+08	3.88927e+08	1.51707e+08	4.94282e+08	3.53579e+08	-0.483303	0.273147	0.592908	1.92114
Karakoline	3.19777e+08	2.83407e+08	3.88378e+08	2.29491e+08	1.86756e+08	2.78603e+08	3.30521e+08	2.31617e+08	-0.513	0.0716753	0.332816	1.9168
LENACIL	9.79384e+07	6.6413e+07	1.53737e+08	2.06175e+07	1.57631e+07	1.85943e+07	1.06029e+08	1.8325e+07	-2.53258	0.026535	0.198324	1.91308
5,7-dihydroxy-2-(4-hydroxyphenyl)-6,8-bis(3,4,5-trihydroxyoxan-2-yl)-4H-chromen-4-one	5.24122e+07	8.90157e+07	8.23635e+07	1.44185e+08	1.73557e+08	1.46893e+08	7.45971e+07	1.54878e+08	1.05394	0.00539611	0.0994777	1.89726
Lidocaine	1.13898e+07	1.39821e+07	2.38178e+07	1.15096e+08	9.01892e+07	7.83925e+07	1.63966e+07	9.45593e+07	2.52782	0.0024171	0.0768269	1.88817
Leucylproline	1.97083e+07	2.04848e+07	2.83938e+07	1.12775e+08	8.83624e+07	9.54719e+07	2.28623e+07	9.88699e+07	2.11256	0.000609632	0.0539632	1.88406
11-Deoxy prostaglandin F1尾	4.67511e+07	4.43701e+07	4.87401e+07	1.16429e+08	1.30367e+08	1.17687e+08	4.66204e+07	1.21494e+08	1.38186	8.53219e-05	0.0430733	1.87664
Coumarone	3.54534e+08	6.69399e+08	3.704e+08	7.74669e+08	6.50396e+08	4.09586e+08	4.64778e+08	6.1155e+08	0.39593	0.37815	0.665043	1.87485
N-(4-butyl-2-methylphenyl)-N'-[4-(4-methylpiperazino)phenyl]urea	2.11658e+08	2.11677e+08	2.31254e+08	3.5354e+08	3.09191e+08	2.55072e+08	2.18197e+08	3.05934e+08	0.487594	0.0397998	0.245228	1.86081
4-Hexylphenol	1.72056e+07	2.85889e+07	1.76811e+07	8.78624e+07	7.88023e+07	1.21288e+08	2.11585e+07	9.59844e+07	2.18156	0.00510395	0.0984704	1.84474
Corymboside	2.07972e+08	2.90989e+08	2.66654e+08	3.7603e+08	3.28232e+08	3.13301e+08	2.55205e+08	3.39188e+08	0.410427	0.0538995	0.281971	1.82822
4-Methoxy-6-{7-methoxy-3-methyl-5-[(1Z)-1-propen-1-yl]-2,3-dihydro-1-benzofuran-2-yl}-1,3-benzodioxole	6.35277e+07	1.84648e+08	6.43649e+07	2.45369e+08	2.53157e+08	1.1981e+08	1.0418e+08	2.06112e+08	0.984349	0.159343	0.463819	1.81435
PEG n14	2.8901e+09	2.48302e+09	2.67257e+09	2.62619e+09	2.6036e+09	2.46841e+09	2.6819e+09	2.56607e+09	-0.0636966	0.415024	0.685446	1.80797
N-Arachidonylglycine	1.66436e+07	2.30055e+07	2.29104e+07	1.16539e+08	8.94441e+07	7.02905e+07	2.08532e+07	9.20912e+07	2.1428	0.00631579	0.105694	1.77955
3-[(3-Hydroxyundecanoyl)oxy]-4-(trimethylammonio)butanoate	1.33623e+08	9.29573e+07	9.47815e+07	6.79159e+07	1.56932e+07	1.0789e+07	1.07121e+08	3.1466e+07	-1.76737	0.0285698	0.204917	1.76575
PEG n10	2.23251e+09	1.72515e+09	2.04973e+09	1.94632e+09	1.92146e+09	1.7979e+09	2.00246e+09	1.88856e+09	-0.0844912	0.503927	0.748233	1.75741
Rutin	1.86377e+08	2.01044e+08	2.23208e+08	1.55719e+08	1.29184e+08	1.09983e+08	2.03543e+08	1.31629e+08	-0.628861	0.0134781	0.142248	1.75626
1-(4-Hydroxy-3-methoxyphenyl)-3-undecanone	1.87357e+07	1.5045e+07	4.22053e+07	1.05264e+08	7.27973e+07	1.04418e+08	2.53287e+07	9.41598e+07	1.89434	0.00728041	0.114261	1.75169
(4E)-4-Methyl-6-[(2-oxo-2H-chromen-7-yl)oxy]-4-hexenal	1.14723e+07	1.55902e+07	5.87557e+06	1.19453e+08	1.21205e+08	3.21171e+07	1.09794e+07	9.09252e+07	3.04989	0.0537538	0.281696	1.75064
MFCD03411993	1.87552e+09	3.53401e+09	1.60769e+09	2.628e+09	2.39361e+09	1.51266e+09	2.33907e+09	2.17809e+09	-0.102874	0.827349	0.930227	1.74216
ortho-Phthalaldehyde	1.0541e+08	1.22518e+08	1.56056e+08	6.66784e+07	5.12541e+07	5.98551e+07	1.27995e+08	5.92626e+07	-1.11089	0.0114582	0.134859	1.7229
10beta-Hydroxy-6beta-isobutyrylfuranoeremophilane	4.57826e+07	7.79193e+07	3.80142e+07	1.26837e+08	1.44703e+08	9.90562e+07	5.39054e+07	1.23532e+08	1.19638	0.0181647	0.16088	1.72041
2-((4-Nitrophenoxy)methyl)oxirane	1.13483e+08	1.63751e+08	1.78223e+08	2.41631e+08	1.92729e+08	2.36138e+08	1.51819e+08	2.23499e+08	0.557918	0.0455011	0.257613	1.71384
13-Hydroxy-9-methoxy-10-oxo-11-octadecenoic acid	2.83211e+09	2.84856e+09	2.50431e+09	3.4131e+09	2.96147e+09	1.16064e+09	2.72833e+09	2.51174e+09	-0.119333	0.771538	0.900574	1.71167
N-{[(2R,4S,5R)-5-(3-Cyclopentyl-1-methyl-1H-pyrazol-5-yl)-1-azabicyclo[2.2.2]oct-2-yl]methyl}-2-furamide	2.83211e+09	2.84856e+09	2.50431e+09	3.4131e+09	2.96147e+09	1.16064e+09	2.72833e+09	2.51174e+09	-0.119333	0.771538	0.900574	1.71167
ACETYL PROLINE	3.29349e+08	3.31794e+08	5.03723e+08	3.45168e+08	2.1931e+08	2.94933e+08	3.88289e+08	2.8647e+08	-0.438745	0.210476	0.529512	1.71053
L-Dopa	3.33747e+07	4.01466e+07	1.97474e+07	1.07377e+08	8.39247e+07	9.2256e+07	3.10896e+07	9.45194e+07	1.60418	0.00224193	0.0763862	1.70939
Val-Leu	9.32748e+06	8.99704e+06	1.10768e+07	8.62845e+07	6.7291e+07	6.38422e+07	9.80043e+06	7.24726e+07	2.88652	0.000864304	0.0564249	1.70558
Bolandione	4.61504e+07	1.08095e+08	5.22787e+07	1.27151e+08	2.73333e+08	8.93802e+07	6.88413e+07	1.63288e+08	1.24608	0.187352	0.506302	1.69064
(2R,3R,4S,5S,6R)-2-{[(2E)-4-ethenyl-2,5-dimethylhexa-2,5-dien-1-yl]oxy}-6-(hydroxymethyl)oxane-3,4,5-triol	2.02862e+09	3.70193e+09	1.15361e+09	2.59322e+09	2.30759e+09	1.72817e+09	2.29472e+09	2.20966e+09	-0.0544931	0.919411	0.96673	1.68493
(1S,5R,9R,13R)-1,5,9-trimethyl-11,14,15,16-tetraoxatetracyclo[10.3.1.0芒聛麓,脗a脗l.0芒聛赂,脗a脗l]hexadecan-10-one	1.73673e+07	7.27302e+06	3.64647e+07	9.34849e+07	6.23608e+07	9.69285e+07	2.03683e+07	8.42581e+07	2.04849	0.0101409	0.131832	1.67533
Allyl 2-(1H-benzimidazol-2-yl)-2-cyano-N-phenylethanimidothioate	3.26628e+07	3.48374e+07	5.84236e+07	1.23916e+08	7.53075e+07	1.21025e+08	4.19746e+07	1.06749e+08	1.34664	0.0218765	0.179577	1.66051
Schaftoside	1.40823e+08	1.98337e+08	1.86888e+08	2.6995e+08	2.39832e+08	2.19303e+08	1.75349e+08	2.43029e+08	0.470893	0.0418436	0.250968	1.6544
Protirelin	9.21451e+07	1.00798e+08	9.25629e+07	1.26749e+08	1.2907e+08	2.86789e+08	9.51686e+07	1.80869e+08	0.92639	0.18144	0.502116	1.65196
3-Methyl-1-phenyl-2-butene	6.84521e+07	1.46421e+08	6.59497e+07	2.4966e+08	2.59191e+08	6.2213e+07	9.36077e+07	1.90355e+08	1.02399	0.235517	0.559514	1.64702
Phenmetrazine	2.54162e+07	4.49419e+07	2.1834e+07	9.92789e+07	7.30173e+07	9.80195e+07	3.07307e+07	9.01052e+07	1.55193	0.00601682	0.102651	1.64537
2-Phenylbenzimidazole	3.73799e+06	9.98986e+06	2.85314e+08	2.50276e+08	1.94075e+08	1.88385e+08	9.96805e+07	2.10912e+08	1.08126	0.306258	0.625162	1.64229
PEG n11	2.88852e+09	2.29096e+09	2.70235e+09	2.59194e+09	2.5888e+09	2.41403e+09	2.62727e+09	2.53159e+09	-0.0535233	0.634188	0.81917	1.62402
3-Hydroxy-3-carboxymethyl-adipic acid	1.78279e+08	5.6402e+07	9.93517e+07	3.23761e+08	2.01732e+08	1.02165e+08	1.11344e+08	2.09219e+08	0.909988	0.25297	0.573617	1.62263
N-Methylcaprolactam	7.13561e+08	4.15644e+08	5.94276e+08	5.1287e+08	5.10562e+08	4.32308e+08	5.74494e+08	4.85247e+08	-0.243572	0.380014	0.665043	1.61788
3-methoxy-1,13-dimethyl-9,11,12,13,14,15,16,17-octahydro-8H-cyclopenta[a]phenanthren-17-ol	8.18684e+06	9.88786e+06	7.26743e+06	6.81373e+07	5.16954e+07	6.93955e+07	8.44737e+06	6.30761e+07	2.90052	0.000686587	0.0539632	1.60032
1-Palmitoyl-2-hydroxy-sn-glycero-3-PE	1.24486e+08	1.65229e+08	1.36897e+08	7.92888e+07	1.04487e+08	5.66318e+07	1.42204e+08	8.01359e+07	-0.827444	0.0276802	0.202883	1.59639
13-apo-beta-carotenone	6.99553e+07	1.8593e+08	8.12007e+07	1.28266e+08	3.04888e+08	1.74686e+08	1.12362e+08	2.02613e+08	0.850573	0.234215	0.557629	1.58752
lycopsamine	3.25528e+07	1.15807e+08	7.02704e+07	2.17488e+08	1.26872e+08	1.00695e+08	7.28769e+07	1.48352e+08	1.02549	0.152565	0.45517	1.5852
FG7175000	5.74991e+07	1.08979e+08	7.35681e+07	1.96296e+07	2.14018e+07	2.18035e+07	8.00152e+07	2.0945e+07	-1.93367	0.017829	0.16088	1.57979
PEG n15	2.35738e+09	2.06923e+09	2.2055e+09	2.12941e+09	2.11684e+09	2.12483e+09	2.2107e+09	2.1237e+09	-0.0579274	0.355249	0.654132	1.5702
(2S,4aS,4bR,5R)-2-[(1E)-2-Carboxy-1-propen-1-yl]-7-{[(1S,4S)-3,3-dimethyl-2-oxo-7-oxabicyclo[2.2.1]hept-1-yl]methyl}-5-hydroxy-4,4a,4b-trimethyl-2,3,4,4a,4b,5,6,9a-octahydroindeno[2,1-b]pyran-8-carboxylic acid	4.17423e+07	7.18253e+07	6.11284e+07	1.46424e+06	2.62732e+06	7.3982e+06	5.8232e+07	3.82992e+06	-3.92643	0.00376198	0.0924137	1.56344
2,4-dihydroxyheptadec-16-en-1-yl acetate	2.14259e+07	2.82554e+07	2.46338e+07	9.5365e+07	7.67333e+07	6.39033e+07	2.47717e+07	7.86672e+07	1.66707	0.00448456	0.0945531	1.55741
p-Isopropyl-伪-methylstyrene	4.29246e+07	9.5604e+07	4.09807e+07	1.84559e+08	1.7574e+08	5.18348e+07	5.98364e+07	1.37378e+08	1.19905	0.170249	0.483756	1.55262
(2-Hydroxy-2-oxido-1,3,2-dioxaphospholan-4-yl)methyl palmitate	3.47011e+07	3.09021e+07	3.24986e+07	7.70719e+07	1.10486e+08	7.55463e+07	3.27006e+07	8.77015e+07	1.42329	0.00863619	0.119995	1.55133
HPK	2.61308e+08	4.27423e+08	3.57509e+08	5.95221e+08	4.61053e+08	2.97663e+08	3.48747e+08	4.51312e+08	0.371947	0.356955	0.654132	1.54944
N-(1-benzylpiperidin-4-yl)-N'-(tert-butyl)thiourea	7.29811e+06	6.63348e+06	9.87946e+06	8.70586e+07	6.60914e+07	3.92519e+07	7.93702e+06	6.4134e+07	3.01442	0.0154565	0.150009	1.54607
Mesalamine	3.32704e+08	3.68703e+08	4.72974e+08	3.34488e+08	2.59821e+08	3.43664e+08	3.9146e+08	3.12658e+08	-0.324282	0.188301	0.506302	1.5404
13(S)-HpOTrE	1.23299e+08	2.68197e+08	1.16573e+08	3.50728e+08	2.89874e+08	1.42859e+08	1.69356e+08	2.61154e+08	0.624837	0.310258	0.627461	1.53844
.beta.-Estradiol	7.75896e+07	9.23671e+07	6.17004e+07	1.48463e+08	1.09752e+08	1.37531e+08	7.7219e+07	1.31915e+08	0.772582	0.019707	0.167206	1.53741
1-Phenyl-2-hexanone	2.93591e+07	3.79209e+07	2.56413e+07	1.1147e+08	8.8158e+07	6.1561e+07	3.09738e+07	8.7063e+07	1.49101	0.0195675	0.16692	1.53659
3-[(E)-2-[(1R,4aS,5R,6R,8aR)-6-hydroxy-5-(hydroxymethyl)-5,8a-dimethyl-2-methylidene-decahydronaphthalen-1-yl]ethenyl]-2,5-dihydrofuran-2-one	5.98383e+08	6.0298e+08	4.73728e+08	4.96493e+08	5.0867e+08	4.4009e+08	5.58363e+08	4.81751e+08	-0.212916	0.180727	0.501302	1.53326
MFCD05863969	3.24116e+07	1.81675e+07	2.24807e+07	9.38205e+07	9.38557e+07	5.23723e+07	2.43533e+07	8.00162e+07	1.71618	0.0182739	0.161375	1.53124
1-(4-benzylpiperazino)-2-(pyridin-2-ylamino)propan-1-one	8.02387e+07	1.41816e+08	1.08544e+08	1.91328e+08	1.49478e+08	1.62697e+08	1.102e+08	1.67834e+08	0.606918	0.056349	0.287759	1.52938
2-Morpholino-5-[({1-[4-(trifluoromethyl)-2-pyrimidinyl]-4-piperidinyl}carbonyl)amino]benzoic acid	2.02193e+08	4.42042e+08	4.29072e+08	3.20225e+08	2.28769e+08	2.51685e+08	3.57769e+08	2.66893e+08	-0.422766	0.332919	0.641076	1.52244
3-O-Isobutyryl-beta-D-fructofuranosyl 3-O-dodecanoyl-4-O-(3-methylbutanoyl)-alpha-D-glucopyranoside	1.67358e+08	2.91979e+08	2.03335e+08	1.62166e+08	1.71707e+08	1.20525e+08	2.20891e+08	1.51466e+08	-0.544339	0.159457	0.463819	1.48842
Xanthohumol	9.11858e+07	2.07346e+08	8.28887e+07	2.69919e+08	2.85764e+08	8.73092e+07	1.2714e+08	2.14331e+08	0.753419	0.311271	0.627461	1.48218
N1,N1-dicyclohexyl-3-(1-naphthyl)acrylamide	3.15662e+08	2.11417e+08	1.11604e+08	8.54234e+07	1.54876e+08	1.56461e+08	2.12894e+08	1.32254e+08	-0.686829	0.272286	0.592908	1.47333
Indane	6.21247e+08	5.27065e+08	7.84822e+08	6.02351e+08	9.25085e+08	7.08517e+08	6.44378e+08	7.45318e+08	0.209948	0.451764	0.71222	1.4649
Gendenafil	4.52941e+07	7.27484e+07	6.6254e+07	1.48825e+07	1.40548e+07	1.13924e+07	6.14322e+07	1.34433e+07	-2.19211	0.0045447	0.0945531	1.46441
(3E)-4-(4-Hydroxy-2,6,6-trimethyl-1-cyclohexen-1-yl)-3-buten-2-one	9.37531e+07	2.52867e+08	1.14988e+08	7.20159e+07	7.02715e+07	1.05441e+08	1.5387e+08	8.25762e+07	-0.89791	0.235994	0.559824	1.45942
Ramiprilat	6.15718e+07	1.2878e+08	6.57856e+07	2.27089e+07	4.08678e+07	2.26221e+07	8.53793e+07	2.87329e+07	-1.57118	0.0660369	0.315996	1.45657
Acetyl norfentanyl	1.45056e+06	4.32826e+06	1.82595e+08	1.10056e+08	1.90589e+08	1.34028e+08	6.27913e+07	1.44891e+08	1.20633	0.27195	0.592908	1.45058
3-amino-4,7-dihydroxycoumarin	8.20582e+07	1.37101e+08	1.02342e+08	8.6683e+07	3.8329e+07	2.24095e+07	1.07167e+08	4.91405e+07	-1.12488	0.0821594	0.356024	1.44722
Amitraz	3.53212e+06	6.22544e+06	5.73344e+08	3.86568e+08	3.27016e+08	2.64009e+08	1.94367e+08	3.25865e+08	0.745489	0.53259	0.764792	1.44039
12-HSA	2.34752e+08	1.67532e+08	2.43182e+08	2.08273e+08	1.23469e+08	1.19995e+08	2.15155e+08	1.50579e+08	-0.51486	0.160148	0.464199	1.43935
Hydroquinone	5.28977e+07	4.78941e+07	6.70173e+07	1.14907e+08	8.83305e+07	1.05029e+08	5.59364e+07	1.02755e+08	0.877356	0.00829941	0.118427	1.4387
Dipropylcyclopentylxanthine	7.29811e+06	1.31583e+07	9.87946e+06	8.28962e+07	6.48713e+07	3.16252e+07	1.01119e+07	5.97976e+07	2.56403	0.0302768	0.213276	1.42049
Hydrolyzed fumonisin B1	3.78764e+08	2.85899e+08	2.74259e+08	4.78243e+08	5.26528e+08	1.99688e+08	3.12974e+08	4.01486e+08	0.359308	0.454959	0.712904	1.39944
1-Tetradecylamine	6.60002e+08	5.25813e+08	4.87015e+08	6.002e+08	6.07664e+08	1.91455e+08	5.5761e+08	4.6644e+08	-0.257566	0.569104	0.783553	1.39211
(1S,2S,5S,7S,10R,11S,14S,15R)-7,11-dihydroxy-15-methyl-14-(2-oxo-2H-pyran-5-yl)-5-{[(2R,3R,4S,5S,6R)-3,4,5-trihydroxy-6-(hydroxymethyl)oxan-2-yl]oxy}tetracyclo[8.7.0.0脗?,芒聛路.0脗a脗a,脗a芒聛碌]heptadecane-2-carbaldehyde	1.42465e+08	1.15246e+08	1.12164e+08	2.03574e+08	1.61573e+08	1.54951e+08	1.23292e+08	1.73366e+08	0.491745	0.0498262	0.270958	1.38707
3,17,21-Trihydroxypregn-2-en-1-one	3.98822e+07	5.24469e+07	6.13615e+07	1.00127e+07	1.09992e+07	5.76684e+06	5.12302e+07	8.92621e+06	-2.52087	0.00276896	0.0797424	1.38511
Asarone	1.3132e+08	2.47664e+08	9.67e+07	8.65008e+07	9.6181e+07	9.63694e+07	1.58561e+08	9.30171e+07	-0.769472	0.225439	0.546583	1.38399
3-O-(3-Methylbutanoyl)-beta-D-fructofuranosyl 2-O-acetyl-3-O-(2-methylbutanoyl)-alpha-D-glucopyranoside	6.50614e+07	7.01882e+07	6.90015e+07	1.05834e+08	1.02106e+08	1.20276e+08	6.80837e+07	1.09405e+08	0.684304	0.00199046	0.0738477	1.38354
Phenylacetylglycine dimethylamide	1.21295e+08	6.62905e+07	1.66562e+08	5.0312e+07	6.70922e+07	7.08106e+07	1.18049e+08	6.27382e+07	-0.911973	0.135729	0.435511	1.38306
(16Z,19Z,22Z,25Z,28Z)-6-Hydroxy-6-oxido-12-oxo-5,7,11-trioxa-2-aza-6lambda~5~-phosphahentriaconta-16,19,22,25,28-pentaen-9-yl (4Z,7Z,10Z,13Z,16Z,19Z)-4,7,10,13,16,19-docosahexaenoate	1.05076e+08	3.24419e+08	1.70974e+08	9.339e+07	1.54966e+08	1.28375e+08	2.00156e+08	1.25577e+08	-0.672556	0.330443	0.639378	1.38017
(+)-abscisic acid beta-D-glucopyranosyl ester	4.44507e+07	9.43984e+07	2.72108e+07	4.39493e+06	4.51165e+06	5.12314e+06	5.53533e+07	4.67657e+06	-3.56514	0.0656921	0.314844	1.37908
trans-2-Dodecenoylcarnitine	7.21848e+07	1.60978e+08	6.92192e+07	3.79588e+07	5.80484e+07	3.3916e+07	1.00794e+08	4.33077e+07	-1.21871	0.137434	0.43797	1.3789
2-(2-amino-3-methylbutanamido)-3-phenylpropanoic acid	6.36989e+06	6.28133e+06	6.8956e+06	5.67873e+07	4.6399e+07	3.9746e+07	6.51561e+06	4.76441e+07	2.87033	0.00115692	0.0622164	1.37816
Quercetin	1.02429e+08	1.06717e+08	1.27158e+08	8.05405e+07	6.14045e+07	6.30132e+07	1.12101e+08	6.83194e+07	-0.714436	0.0110407	0.134078	1.37702
N-[4-(4,5-Dihydro-1,3-oxazol-2-yl)phenyl]-N'-[4-(trifluoromethoxy)phenyl]urea	7.05743e+07	1.70246e+08	1.03212e+08	7.58398e+07	5.52885e+07	4.3253e+07	1.14677e+08	5.81271e+07	-0.980299	0.14065	0.443318	1.37293
CZ9002750	3.93479e+07	3.72307e+07	5.18523e+07	8.59862e+07	7.19106e+07	9.63343e+07	4.28103e+07	8.47437e+07	0.985148	0.00759849	0.116242	1.36762
Biotin	2.94773e+08	2.531e+08	3.06899e+08	2.41377e+08	2.64446e+08	1.99988e+08	2.84924e+08	2.3527e+08	-0.276258	0.117111	0.407888	1.35671
Isopropyl beta-D-galactopyranoside	2.94773e+08	2.531e+08	3.06899e+08	2.41377e+08	2.64446e+08	1.99988e+08	2.84924e+08	2.3527e+08	-0.276258	0.117111	0.407888	1.35671
1-Oleoyl-rac-glycerol	3.5435e+07	5.43754e+07	4.18925e+07	7.91382e+07	9.81712e+07	7.82327e+07	4.3901e+07	8.51807e+07	0.956273	0.00848504	0.118811	1.34904
Aspirin	1.16183e+08	2.01599e+08	1.24188e+08	1.28012e+08	3.63526e+08	1.87783e+08	1.47324e+08	2.26441e+08	0.620144	0.355224	0.654132	1.34291
Glycopyrrolate	5.59519e+08	3.87291e+08	1.81256e+08	3.36577e+08	4.54435e+08	7.67041e+07	3.76022e+08	2.89239e+08	-0.378557	0.608149	0.803392	1.34183
N-[(2E)-3-(4-Hydroxyphenyl)-2-propenoyl]-L-tyrosine	1.69875e+07	2.3468e+07	3.11175e+07	6.82908e+07	5.08272e+07	6.97799e+07	2.38577e+07	6.2966e+07	1.40012	0.0059376	0.102651	1.33049
Ageratriol	7.52828e+07	9.92467e+07	8.11639e+07	1.17282e+08	1.26721e+08	1.29262e+08	8.52312e+07	1.24422e+08	0.545783	0.00833448	0.118427	1.32557
Tolycaine	1.08777e+07	1.11055e+07	1.05455e+07	6.37224e+07	5.06956e+07	3.67462e+07	1.08429e+07	5.03881e+07	2.21633	0.00710039	0.113794	1.32162
N-Oleoyl dopamine	1.42437e+07	1.20376e+07	1.94324e+07	5.51347e+07	4.52456e+07	5.64442e+07	1.52379e+07	5.22748e+07	1.77845	0.000879065	0.0564249	1.31336
Anandamide	1.11071e+07	5.43684e+06	2.42602e+07	3.44678e+07	6.50219e+07	6.69458e+07	1.36014e+07	5.54785e+07	2.02818	0.0245093	0.19287	1.31304
Daidzein-7-O-glucuronide	6.01382e+07	6.68796e+07	6.42018e+07	3.75152e+07	1.86886e+07	2.03597e+07	6.37399e+07	2.55212e+07	-1.3205	0.00378888	0.0924137	1.31042
10-Nitrolinoleate	3.93527e+07	1.76512e+07	8.08155e+07	1.35918e+08	6.44234e+07	9.36801e+07	4.59398e+07	9.8007e+07	1.09314	0.134587	0.432305	1.30697
Amikacin	3.12714e+07	5.08553e+07	4.13158e+07	4.0429e+06	1.88917e+06	4.66436e+06	4.11475e+07	3.53215e+06	-3.54219	0.00276088	0.0797424	1.30503
Brassylic acid	5.89377e+08	1.06376e+09	4.40776e+08	8.60042e+08	8.06655e+08	5.14344e+07	6.9797e+08	5.7271e+08	-0.285358	0.716806	0.870385	1.29274
DL-伪-Laurin	1.44519e+08	1.19946e+08	9.96357e+07	1.03945e+08	8.05777e+07	3.67222e+07	1.21367e+08	7.37482e+07	-0.718697	0.113708	0.407888	1.29114
Genipin	1.23401e+07	2.18161e+07	1.38927e+07	5.83681e+07	4.35406e+07	5.32214e+07	1.60163e+07	5.171e+07	1.6909	0.00243492	0.0768269	1.28642
CI-976	5.5703e+07	9.14957e+07	5.32686e+07	1.70552e+07	3.47033e+07	2.45356e+07	6.68224e+07	2.54314e+07	-1.39372	0.0363942	0.236056	1.28561
Furanyl fentanyl	8.81762e+06	4.32931e+07	3.91139e+07	7.89565e+07	7.34031e+07	5.8269e+07	3.04082e+07	7.02095e+07	1.20721	0.0333903	0.227791	1.27959
4-Amino-3-[(1-carboxyvinyl)oxy]-1,5-cyclohexadiene-1-carboxylic acid	4.04465e+08	2.57735e+08	1.34313e+08	1.85174e+08	1.59516e+08	2.22169e+08	2.65504e+08	1.88953e+08	-0.490707	0.393732	0.672515	1.27522
(10E,12E,14E)-16-Hydroxy-9-oxo-10,12,14-octadecatrienoic acid	3.22914e+07	4.49837e+07	1.51688e+07	1.17256e+08	6.64848e+07	4.74963e+07	3.08146e+07	7.70789e+07	1.32272	0.109414	0.401649	1.2648
Plantagoside	1.87266e+06	8.19235e+06	1.84493e+06	6.32273e+07	7.22893e+07	9.72915e+06	3.96998e+06	4.84152e+07	3.60826	0.0863164	0.36116	1.26319
Gemfibrozil	1.48337e+07	1.00574e+07	1.99667e+07	8.95785e+06	9.89514e+07	8.90678e+07	1.49526e+07	6.5659e+07	2.13459	0.151324	0.452478	1.26155
4,4'-Diisocyanatodicyclohexylmethane	2.77916e+07	3.77255e+07	3.76564e+07	750980	656532	758765	3.43911e+07	722092	-5.57371	0.00051997	0.0539632	1.25073
1-(3-Hydroxypropanoyl)-1,3,6,8-tetramethyl-1,2,4a,5,6,7,8,8a-octahydro-2-naphthalenecarboxylic acid	4.2968e+07	4.90746e+07	7.79778e+07	1.33047e+08	5.72663e+07	1.1752e+08	5.66735e+07	1.02611e+08	0.856442	0.146095	0.44835	1.24755
Vorinostat	6.39922e+07	8.5625e+07	1.15198e+08	3.46835e+07	5.55469e+07	5.03517e+07	8.82716e+07	4.68607e+07	-0.913571	0.0619579	0.305155	1.24515
Lycocernuine	2.60794e+07	3.77918e+07	3.76564e+07	750980	629820	751344	3.38425e+07	710715	-5.57342	0.00103427	0.0602463	1.23559
2,3-Dinor-11尾-prostaglandin F2伪	5.67997e+07	6.63974e+07	6.8115e+07	8.81293e+07	9.83606e+07	1.06323e+08	6.37707e+07	9.76043e+07	0.614052	0.00591958	0.102651	1.23238
cis-5-Tetradecenoylcarnitine	7.55928e+07	9.78499e+07	5.99085e+07	3.45936e+07	4.83887e+07	3.73762e+07	7.77837e+07	4.01195e+07	-0.955164	0.0330342	0.226382	1.23192
6,9,11,13,14-Pentahydroxy-11-isopropyl-3,7,10-trimethyl-15-oxapentacyclo[7.5.1.0~1,6~.0~7,13~.0~10,14~]pentadec-2-yl acetate	2.8255e+08	1.32766e+08	2.29386e+06	1.57182e+08	1.61336e+08	3.50818e+08	1.39203e+08	2.23112e+08	0.680576	0.46149	0.719825	1.2297
TRILAURYLAMINE	2.25788e+07	1.20018e+07	3.73716e+07	3.12145e+07	6.58254e+07	1.13205e+08	2.39841e+07	7.00817e+07	1.54696	0.137507	0.43797	1.22809
3-Amino-4,7-dihydroxy-8-methylcoumarin	1.46068e+08	1.83385e+08	1.69062e+08	1.43868e+08	1.06119e+08	1.30021e+08	1.66172e+08	1.26669e+08	-0.391609	0.0632058	0.310292	1.2267
14-(Hydroxymethyl)-5,9-dimethyltetracyclo[11.2.1.0~1,10~.0~4,9~]hexadecane-5,14-diol	1.38119e+07	6.80341e+06	7.19207e+06	4.53606e+07	3.49547e+07	4.49887e+07	9.26913e+06	4.1768e+07	2.17189	0.00136783	0.0662774	1.2248
Isoquinoline	5.95264e+07	5.34968e+07	2.31695e+07	7.66119e+06	9.45874e+06	8.76767e+06	4.53976e+07	8.6292e+06	-2.39532	0.0309372	0.217422	1.22216
9-Oxo-ODE	1.26457e+07	1.17591e+07	1.60952e+07	7.38298e+07	3.08291e+07	4.7487e+07	1.35e+07	5.07153e+07	1.90946	0.0416973	0.250968	1.22014
ibufenac	3.06133e+07	3.82396e+07	3.09493e+07	5.56248e+07	5.80246e+07	9.99685e+07	3.32674e+07	7.12059e+07	1.09789	0.0602686	0.300808	1.21622
Caffeic acid	1.07408e+08	2.24902e+08	1.22512e+08	1.09072e+08	1.21028e+08	6.37946e+07	1.51607e+08	9.79648e+07	-0.630004	0.259046	0.580379	1.21554
5-Hydroxy-4-(hydroxymethyl)-1-[(5,5,8a-trimethyl-2-methylene-6-oxodecahydro-1-naphthalenyl)methyl]-7-oxabicyclo[4.1.0]hept-3-en-2-one	4.4674e+06	7.70761e+06	7.77691e+06	6.47644e+07	6.05426e+07	1.40798e+07	6.65064e+06	4.64623e+07	2.80449	0.0707205	0.329557	1.21196
DA0513300	2.18103e+07	4.10596e+07	1.38191e+07	5.41543e+07	9.59642e+07	4.65314e+07	2.5563e+07	6.555e+07	1.35854	0.0826603	0.357039	1.20344
5-(6-hydroxy-6-methyloctyl)-2,5-dihydrofuran-2-one	3.31431e+07	1.83646e+07	1.45236e+07	5.07169e+07	5.95757e+07	5.32495e+07	2.20104e+07	5.4514e+07	1.30844	0.0065406	0.107671	1.19823
MFCD00056186	3.82332e+06	1.16538e+07	7.61554e+06	6.55706e+07	6.10818e+07	1.40798e+07	7.69756e+06	4.69107e+07	2.60745	0.0777261	0.34821	1.19463
4-(4-methoxyphenyl)-2-(methylanilino)-6-oxo-1,6-dihydropyrimidine-5-carbonitrile	3.15515e+07	2.63168e+07	3.7415e+07	7.18368e+07	5.65645e+07	6.18301e+07	3.17611e+07	6.34105e+07	0.99746	0.00454637	0.0945531	1.19238
6-[(2E,6E)-7-(5-hydroxy-3-methyl-2-oxocyclopent-3-en-1-yl)-6-methylhepta-2,6-dien-2-yl]-3-methyl-5,6-dihydro-2H-pyran-2-one	5.10462e+07	6.2488e+07	4.8482e+07	7.94195e+07	1.01172e+08	8.00021e+07	5.40054e+07	8.68645e+07	0.685663	0.0170353	0.158282	1.18099
2-[(1-ethyl-1H-1,2,3,4-tetraazol-5-yl)sulfanyl]-1-(4-phenylpiperazino)-1-ethanone	4.35315e+08	3.41053e+08	4.10306e+08	3.73302e+08	3.87872e+08	2.86921e+08	3.95558e+08	3.49365e+08	-0.179153	0.335951	0.641972	1.17971
Dicirenone	2.8788e+07	1.48708e+07	4.65748e+07	5.92051e+07	5.80111e+07	7.63938e+07	3.00779e+07	6.45367e+07	1.10142	0.0344163	0.228612	1.17816
C16-Dihydroceramide	4.05285e+08	5.05408e+08	4.92175e+08	3.88909e+08	7.20921e+08	5.23271e+08	4.67623e+08	5.44367e+08	0.219235	0.491302	0.740744	1.15901
3-hydroxyflavanone	1.99642e+06	6.49393e+06	1.96686e+06	4.32177e+07	4.6966e+07	1.76697e+07	3.48574e+06	3.59511e+07	3.3665	0.0253304	0.194911	1.15703
Bis(2-ethylhexyl) amine	4.38619e+08	3.17445e+08	4.02906e+08	4.05043e+08	4.06042e+08	1.78723e+08	3.86323e+08	3.29936e+08	-0.227622	0.537523	0.764869	1.15532
Pyrogallol	1.26417e+08	1.3081e+08	1.45547e+08	1.8449e+08	1.70102e+08	1.50013e+08	1.34258e+08	1.68202e+08	0.325182	0.0424483	0.250968	1.15351
Mukaadial	3.79918e+07	1.14147e+08	2.98804e+07	3.49396e+07	1.12734e+07	5.25277e+06	6.06731e+07	1.71552e+07	-1.82241	0.199283	0.518581	1.15339
2,4-dihydroxyheptadec-16-ynyl acetate	3.7124e+07	5.41949e+07	4.69538e+07	1.20547e+08	1.61054e+08	1.31599e+07	4.60909e+07	9.82538e+07	1.09203	0.305232	0.625162	1.15339
(2E)-3-(3,4-Dimethoxyphenyl)acrylic acid	7.73823e+08	1.54901e+09	7.9273e+08	1.35187e+09	1.27366e+09	7.06979e+08	1.03852e+09	1.11084e+09	0.0971184	0.835452	0.93483	1.15269
4-Hydroxyprolylmethionine	894225	927372	1.1242e+06	4.12624e+07	3.13374e+07	2.05953e+07	981933	3.10651e+07	4.98352	0.00727857	0.114261	1.15206
sedanonic acid lactone	1.30098e+08	3.22321e+08	8.67964e+07	2.9434e+08	2.70704e+08	1.6e+08	1.79738e+08	2.41682e+08	0.42721	0.498829	0.744705	1.15112
Alverine	7.06823e+07	4.97201e+07	8.07786e+07	5.0503e+07	2.26463e+07	2.67583e+07	6.70603e+07	3.33025e+07	-1.00983	0.0554101	0.28574	1.14255
2-{[(4,5-dimethoxy-2-nitrophenethyl)imino]methyl}phenol	5.0164e+06	6.44312e+06	3.79667e+06	3.98064e+07	2.07222e+07	4.22389e+07	5.0854e+06	3.42559e+07	2.75192	0.0130438	0.140603	1.13326
Aloesone	2.93226e+07	3.22195e+07	3.63809e+07	5.25946e+06	4.84212e+06	5.91457e+06	3.2641e+07	5.33872e+06	-2.61212	0.000191635	0.0520547	1.13174
Isatin	2.36284e+07	4.17723e+07	4.28792e+07	9.7017e+06	5.50004e+06	4.91734e+06	3.60933e+07	6.70636e+06	-2.42813	0.0102037	0.132082	1.12884
4-Aminophenol	1.23431e+08	1.56849e+08	1.79971e+08	1.30831e+08	9.78091e+07	1.18644e+08	1.53417e+08	1.15761e+08	-0.406301	0.11903	0.409707	1.12854
Quercetin-3尾-D-glucoside	5.46161e+07	5.45604e+07	6.02255e+07	3.71604e+07	2.43728e+07	2.30643e+07	5.64673e+07	2.81992e+07	-1.00176	0.00439323	0.0945531	1.12647
(2E,8E)-9-(2-Furyl)-2,8-nonadiene-4,6-diyn-1-yl acetate	2.85725e+06	2.97275e+06	2.64066e+06	3.86708e+07	5.35213e+07	1.37966e+07	2.82355e+06	3.53296e+07	3.64529	0.0485681	0.267478	1.1244
10-Propoxydecanoic acid	3.07425e+07	5.23323e+07	3.49495e+07	1.01912e+07	1.23646e+07	8.14169e+06	3.93414e+07	1.02325e+07	-1.94289	0.0123303	0.138842	1.11957
7-ethenyl-1,4a,7-trimethyl-1,2,3,4,4a,6,7,8,8a,9,10,10a-dodecahydrophenanthrene-1-carboxylic acid	5.18049e+07	2.17898e+07	6.25961e+07	2.34726e+07	8.09675e+06	6.65385e+06	4.53969e+07	1.27411e+07	-1.83311	0.0706192	0.329557	1.11886
ZINGEROL	2.35094e+08	3.26764e+08	2.42435e+08	2.37058e+08	2.38195e+08	1.9618e+08	2.68098e+08	2.23811e+08	-0.26048	0.244593	0.565295	1.11713
15(R)-15-Methyl prostaglandin A2	6.28679e+07	1.08077e+08	5.7247e+07	2.3634e+07	6.96789e+07	1.63158e+07	7.6064e+07	3.65429e+07	-1.05762	0.163551	0.471357	1.11524
2-Butyl-5-ethyl-4-methyloxazole	1.96756e+08	1.38476e+08	3.70654e+08	2.90346e+08	1.45087e+08	5.85999e+07	2.35295e+08	1.64677e+08	-0.51483	0.507483	0.750202	1.11269
Oxibendazole	1.22203e+07	4.32735e+06	3.76652e+07	4.49147e+07	3.27692e+07	8.35608e+07	1.80709e+07	5.37483e+07	1.57255	0.123335	0.41741	1.10792
Ensifentrine	1.62905e+07	4.49916e+07	3.49233e+07	3.54674e+06	1.55143e+06	2.18196e+06	3.20684e+07	2.42671e+06	-3.72408	0.0245146	0.19287	1.10718
{(3R,4S)-1-(Phenylacetyl)-3-[2-(4-phenyl-1-piperazinyl)ethyl]-4-piperidinyl}acetic acid	1.46885e+09	9.06143e+08	9.30782e+08	2.70362e+09	9.40405e+08	2.01519e+08	1.10193e+09	1.28185e+09	0.218196	0.825514	0.929547	1.10201
ML-236C	4.02891e+07	5.8893e+07	9.07564e+07	1.48808e+08	3.04381e+07	1.44265e+08	6.33128e+07	1.07837e+08	0.768287	0.343027	0.646898	1.09942
7-Aminonimetazepam	2.5394e+07	2.71333e+07	2.11665e+09	9.51689e+08	9.18743e+08	7.70757e+08	7.23058e+08	8.80396e+08	0.284042	0.832944	0.933402	1.09417
2,4-Dimethylbenzaldehyde	2.10389e+08	1.77094e+08	2.52115e+08	1.98903e+08	3.34418e+08	2.52048e+08	2.13199e+08	2.61789e+08	0.296205	0.341008	0.6468	1.09193
D-lysopine	3.84018e+06	4.35774e+06	4.97489e+06	3.99841e+07	2.96657e+07	2.2504e+07	4.39094e+06	3.07179e+07	2.80648	0.00661365	0.108182	1.08019
5-Octyl-2-oxotetrahydro-3-furancarboxylic acid	9.06423e+06	1.0486e+07	4.57245e+06	3.89332e+07	3.00441e+07	3.08048e+07	8.04091e+06	3.32607e+07	2.04839	0.00167992	0.0716688	1.07884
1,2-dioleoyl-sn-glycero-3-phospho-(1'-sn-glycerol-3'-phosphate)	4.42833e+09	3.6697e+09	4.0495e+09	4.39215e+09	3.99754e+09	3.72703e+09	4.04918e+09	4.0389e+09	-0.00366557	0.973614	0.989623	1.07395
Futoquinol	1.80146e+07	4.49019e+07	1.95703e+07	6.479e+07	8.15009e+07	3.5485e+07	2.74956e+07	6.05919e+07	1.13993	0.107807	0.397743	1.07244
Phenylisocyanate	2.36484e+07	4.09527e+07	4.30753e+07	1.16773e+07	7.03646e+06	8.5341e+06	3.58921e+07	9.08262e+06	-1.98249	0.0131191	0.140906	1.07173
Prostaglandin E2-1-glyceryl ester	3.23382e+07	1.35911e+08	4.85506e+07	3.63747e+07	1.89115e+07	4.0875e+07	7.22665e+07	3.20537e+07	-1.17283	0.288128	0.607194	1.07157
12,13-Epoxytrichothec-9-ene-4,7-diol	4.73576e+07	7.44245e+07	4.21778e+07	1.4491e+07	4.2026e+07	1.23452e+07	5.46533e+07	2.29541e+07	-1.25156	0.0836725	0.357361	1.07062
PEG n8	3.66971e+09	2.89869e+09	2.77883e+09	3.19611e+09	3.17733e+09	2.97033e+09	3.11574e+09	3.11459e+09	-0.000533105	0.997006	0.998456	1.06658
Carboprost	2.0757e+08	1.22037e+08	1.75178e+08	1.6883e+08	1.40462e+08	7.3321e+07	1.68262e+08	1.27538e+08	-0.399783	0.341167	0.6468	1.06644
Deoxyshikonin	3.02069e+06	5.24338e+06	3.99757e+06	3.55467e+07	3.18317e+07	2.07516e+07	4.08721e+06	2.93767e+07	2.84548	0.0048897	0.0974402	1.0638
Benzoic acid	1.96343e+07	2.02065e+07	3.36422e+07	5.93869e+07	4.06579e+07	5.34609e+07	2.44943e+07	5.11686e+07	1.06281	0.0205245	0.171737	1.0638
6-[(1E)-3-Hydroxy-1-buten-1-yl]-1,5,5-trimethyl-7-oxabicyclo[4.1.0]heptan-3-one	1.44408e+08	2.3027e+08	1.11925e+08	3.14577e+08	2.66398e+08	8.54056e+07	1.62201e+08	2.22127e+08	0.453598	0.486136	0.738475	1.06146
(9Z)-9-Octadecenamide	4.90011e+07	2.01787e+07	4.41389e+07	1.95617e+07	5.20202e+06	4.32149e+06	3.77729e+07	9.69507e+06	-1.96203	0.0510364	0.272164	1.06022
Istamycin C1	1.26431e+09	9.67949e+08	1.15688e+09	1.09891e+09	1.11963e+09	1.05499e+09	1.12971e+09	1.09118e+09	-0.0500756	0.68633	0.853405	1.05847
(1S,6S)-6-Aminooctahydro-1-indolizinyl acetate	1.95019e+08	1.53333e+08	1.55921e+08	1.43084e+08	1.23614e+08	1.43086e+08	1.68091e+08	1.36595e+08	-0.29934	0.103116	0.390325	1.05596
5-hydroxy-2,2,6,6-tetramethyl-4-{3-methyl-1-[2,4,6-trihydroxy-3-(2-methylpropanoyl)phenyl]butyl}cyclohex-4-ene-1,3-dione	1.74362e+08	1.10125e+08	7.53296e+07	1.10378e+08	1.08535e+08	1.34636e+07	1.19939e+08	7.74589e+07	-0.630798	0.38103	0.665161	1.04258
2-[2-Hydroxy-3-(3-methoxyphenyl)propyl]-1,3,5-benzenetriol	7.03693e+06	1.07976e+07	6.41613e+06	5.41151e+07	5.22301e+07	1.04245e+07	8.08354e+06	3.89232e+07	2.26757	0.0976725	0.383201	1.03979
(6E)-10-Heptyl-5,8,9-trihydroxy-3,4,5,8,9,10-hexahydro-2H-oxecin-2-one	1.22805e+07	3.89639e+07	3.19519e+07	6.83101e+07	4.98884e+07	4.68792e+07	2.77321e+07	5.50259e+07	0.988552	0.058899	0.296354	1.0376
Leukotriene B4	1.42942e+07	6.39332e+07	7.89121e+07	2.57306e+07	1.52512e+07	1.52907e+07	5.23798e+07	1.87575e+07	-1.48155	0.165324	0.474129	1.02263
Furomine	4.4257e+07	3.52451e+07	3.17814e+07	1.60426e+07	1.20125e+07	1.40023e+07	3.70945e+07	1.40191e+07	-1.40381	0.00407087	0.0945531	1.02239
tert-Butyl N-[1-(aminocarbonyl)-3-methylbutyl]carbamate	6.65319e+06	7.66956e+06	8.69408e+06	3.79755e+07	2.86603e+07	2.56311e+07	7.67228e+06	3.07556e+07	2.00312	0.00357169	0.090913	1.02202
4-Pyridoxic acid	4.2226e+07	4.15455e+07	4.4678e+07	2.61632e+07	2.29796e+07	6.65901e+06	4.28165e+07	1.86006e+07	-1.20282	0.0166816	0.158282	1.02009
2-Hydroxybenzothiazole	5.71861e+06	1.39114e+07	7.69172e+07	5.8893e+07	8.51468e+07	6.14151e+07	3.21824e+07	6.8485e+07	1.08952	0.20487	0.524563	1.01899
(5alpha,6beta,14beta,18R)-18-[(2S)-2-Hydroxy-2-pentanyl]-6-methoxy-17-methyl-7,8-didehydro-18,19-dihydro-4,5-epoxy-6,14-ethenomorphinan-3-ol	2.64822e+06	2.70753e+06	6.03192e+06	3.19761e+07	2.1511e+07	2.54758e+07	3.79589e+06	2.63209e+07	2.7937	0.00227236	0.0764774	1.0167
Disperse Yellow 3	3.59161e+06	6.48113e+06	7.65142e+08	1.60946e+08	1.52162e+08	1.73538e+08	2.58405e+08	1.62215e+08	-0.671725	0.723585	0.874248	1.01525
(+)-Ophiobolin A	2.46712e+07	1.75784e+07	3.18964e+07	6.85186e+07	9.44986e+07	1.54629e+07	2.47153e+07	5.94934e+07	1.26732	0.214929	0.534614	1.01335
Deferiprone	1.00566e+08	1.22358e+08	2.33085e+08	2.17985e+08	1.6235e+08	2.09739e+08	1.52003e+08	1.96691e+08	0.371834	0.372455	0.662433	1.01087
(8E,10E,12S)-8,10-Heptadecadiene-4,6-diyne-1,12-diol	8.52209e+06	1.65048e+07	2.39395e+07	4.18545e+07	5.10581e+07	3.05984e+07	1.63221e+07	4.11703e+07	1.33478	0.0284067	0.20438	1.0061
paspaline	1.83106e+07	1.36116e+07	3.5859e+07	4.49291e+07	4.1383e+07	5.68771e+07	2.25938e+07	4.77297e+07	1.07896	0.0379278	0.238715	1.00406
Benzoxazolone	1.02603e+08	1.24948e+08	1.34264e+08	9.93358e+07	7.65181e+07	1.02369e+08	1.20605e+08	9.2741e+07	-0.379011	0.0886751	0.366435	1.00367
acetic acid geranyl ester	1.75851e+07	4.80606e+07	5.22232e+07	1.12532e+08	1.02063e+08	1.95029e+07	3.92896e+07	7.80326e+07	0.989928	0.284551	0.604997	0.992365
2-[(4-hydroxy-3,5-dimethoxyphenyl)methoxy]-6-(hydroxymethyl)oxane-3,4,5-triol	3.45827e+07	4.49055e+07	3.94981e+07	2.0711e+07	1.67234e+07	1.65071e+07	3.96621e+07	1.79805e+07	-1.14133	0.00271314	0.0797424	0.990967
N-(3,4-Dimethoxybenzyl)-2-[(3R,4S)-3-{[5-(2-pyridinyl)-1,2-oxazol-3-yl]methyl}-4-piperidinyl]acetamide	9.6787e+06	8.1307e+06	1.39717e+07	2.84798e+07	4.3022e+07	2.84828e+07	1.05937e+07	3.33282e+07	1.65353	0.0115772	0.134859	0.990452
Acetovanillin	1.04005e+08	3.13147e+08	1.38792e+08	1.78246e+08	1.41622e+08	9.72721e+07	1.85315e+08	1.39047e+08	-0.414405	0.538147	0.764869	0.988933
PGF2a ethanolamide	5.40896e+07	6.32881e+07	7.45239e+07	4.58525e+07	3.06865e+07	4.27483e+07	6.39672e+07	3.97625e+07	-0.685926	0.0321083	0.223064	0.988566
Benzimidazole	2.07121e+06	6.26612e+06	1.57035e+08	1.10423e+08	1.15482e+08	8.37145e+07	5.51242e+07	1.03207e+08	0.904778	0.406767	0.681476	0.98453
Furazabol	1.6377e+07	2.75371e+06	3.92902e+07	7.5755e+07	1.97255e+07	5.72496e+07	1.94736e+07	5.091e+07	1.38643	0.184516	0.504866	0.98276
prostratin	1.49074e+07	5.5285e+06	1.43569e+07	7.22314e+07	1.67454e+07	3.51356e+07	1.15976e+07	4.13708e+07	1.83479	0.147311	0.449344	0.98008
1-(4-methylphenyl)-3-morpholinopropan-1-one	7.98524e+06	9.45698e+06	1.70567e+07	3.13598e+07	2.57714e+07	4.50727e+07	1.14996e+07	3.4068e+07	1.56683	0.0241413	0.191956	0.977207
4-phenanthro[9,10-e][1,2,4]triazin-3-ylmorpholine	4.38407e+07	5.37413e+07	2.28315e+07	1.12104e+07	1.24903e+07	2.12193e+07	4.01379e+07	1.49733e+07	-1.42257	0.0593984	0.298276	0.973507
4-{[5-({4-[(5-Aminopentyl)(hydroxy)amino]-4-oxobutanoyl}amino)pentyl](hydroxy)amino}-4-oxobutanoic acid	1.76721e+07	2.08647e+07	2.13962e+07	5.7013e+07	4.41282e+07	3.02513e+07	1.99777e+07	4.37975e+07	1.13246	0.0380926	0.238887	0.973194
pirolazamide	722413	783422	5.14169e+07	4.70869e+07	6.82367e+07	3.26983e+07	1.76409e+07	4.93406e+07	1.48385	0.184492	0.504866	0.971831
pralnacasan	1.29962e+06	763793	1.22516e+06	9.78248e+06	4.331e+07	2.54791e+07	1.09619e+06	2.61905e+07	4.57847	0.0606431	0.301622	0.971153
13-KODE	1.42445e+07	1.01132e+07	1.12914e+07	2.67069e+07	3.57371e+07	3.56076e+07	1.18831e+07	3.26839e+07	1.45967	0.00299625	0.084819	0.969683
(3aR,4R,5R,6aS)-5-Hydroxy-4-[(1E,3S)-3-hydroxy-1-octen-1-yl]hexahydro-2H-cyclopenta[b]furan-2-one	4.09001e+07	6.01365e+07	4.45442e+07	3.27784e+07	1.82435e+07	2.5075e+07	4.85269e+07	2.53656e+07	-0.93591	0.0329401	0.226248	0.96938
Ro 20-1724	5.52351e+06	6.85329e+06	5.8155e+06	3.68352e+07	2.82052e+07	1.87133e+07	6.0641e+06	2.79179e+07	2.20282	0.0141047	0.145321	0.9675
Leukotriene E3	3.92417e+07	7.27895e+07	2.97856e+07	2.15871e+07	2.49946e+07	1.34483e+07	4.72723e+07	2.001e+07	-1.24027	0.113368	0.407888	0.96737
SKK	3.33632e+06	6.37678e+06	1.01319e+07	2.97955e+07	1.9759e+07	3.30463e+07	6.61499e+06	2.75336e+07	2.05738	0.00934525	0.125259	0.9665
4-Vinylcyclohexene	2.78779e+07	3.62287e+07	3.5496e+07	6.61745e+07	8.62715e+07	3.29053e+07	3.32009e+07	6.17837e+07	0.896006	0.144487	0.446128	0.96333
nylon cyclic dimer	4.80447e+08	4.77724e+08	4.25988e+08	4.38331e+08	4.24139e+08	4.30432e+08	4.61386e+08	4.30968e+08	-0.0983957	0.169716	0.483149	0.963175
trans-4-Amino-1-(2-carboxy-2-oxoethyl)-2,5-cyclohexadiene-1-carboxylic acid	4.74736e+07	4.83603e+07	1.38061e+08	4.55062e+07	3.0799e+07	4.71562e+07	7.7965e+07	4.11538e+07	-0.921802	0.293893	0.613029	0.961567
(8alpha,9R)-Cinchonan-6',9-diol	4.84212e+07	5.61273e+07	6.28284e+07	2.5883e+07	3.25592e+07	4.20502e+07	5.57923e+07	3.34974e+07	-0.736015	0.0236885	0.189821	0.95981
Troxipide	7.38393e+06	1.30107e+07	7.64788e+06	3.86346e+07	3.0877e+07	2.23055e+07	9.34749e+06	3.06057e+07	1.71115	0.013678	0.143359	0.957669
Myxalamid D	6.83527e+06	1.70349e+07	2.25373e+07	4.06336e+07	3.30326e+07	3.57687e+07	1.54691e+07	3.64783e+07	1.23765	0.0147035	0.146503	0.956213
3-(3-anilino-4-phenyl-5-thioxo-4,5-dihydro-1H-1,2,4-triazol-1-yl)propanoic acid	2.63162e+07	2.74003e+07	3.61799e+07	9.5238e+06	1.09019e+07	1.0313e+07	2.99655e+07	1.02462e+07	-1.54821	0.00331517	0.088815	0.945654
Azilsartan medoxomil	1.9536e+07	5.90492e+07	2.322e+07	4.09056e+07	7.59029e+07	6.8352e+07	3.39351e+07	6.17202e+07	0.862965	0.167249	0.477923	0.945307
Sedanonic acid	2.08317e+08	5.38321e+08	1.16643e+08	2.49908e+08	2.55888e+08	2.22219e+08	2.8776e+08	2.42671e+08	-0.245864	0.743306	0.885611	0.943701
(8Z,11Z,14Z)-heptadecatrienoic acid	7.49995e+07	8.92759e+07	8.57521e+07	1.05249e+08	1.06267e+08	9.93986e+07	8.33425e+07	1.03638e+08	0.314432	0.0133651	0.142045	0.940871
2-furyl[4-(1H-indol-4-yl)piperazino]methanone	2.75157e+06	4.91452e+06	5.80108e+08	1.20157e+08	1.15535e+08	1.16286e+08	1.95925e+08	1.17326e+08	-0.739777	0.703383	0.861523	0.939741
Pentifylline	4.84176e+07	7.06646e+07	4.40993e+07	2.91414e+07	1.26906e+07	4.57719e+07	5.43938e+07	2.92013e+07	-0.897411	0.116343	0.407888	0.937859
Benzamide	9.83291e+07	1.43139e+08	1.74835e+08	1.13135e+08	8.59368e+07	1.20961e+08	1.38768e+08	1.06677e+08	-0.379417	0.26207	0.582652	0.937668
RJO31255V9	2.44746e+07	3.72016e+07	3.32231e+07	5.74013e+07	4.59293e+07	5.13382e+07	3.16331e+07	5.15563e+07	0.704713	0.0164566	0.157744	0.936058
Butylphthalide	8.18429e+07	1.65177e+08	5.90587e+07	6.94887e+07	7.08826e+07	6.10545e+07	1.02026e+08	6.71419e+07	-0.603652	0.342217	0.646898	0.935846
MFCD00045988	2.03546e+08	1.18048e+08	2.11008e+08	1.57789e+08	1.38633e+08	1.40556e+08	1.77534e+08	1.45659e+08	-0.285498	0.354092	0.654132	0.932458
Leukotriene B4 dimethylamide	6.34039e+06	5.48565e+06	7.72827e+06	1.87283e+07	3.0973e+07	2.89842e+07	6.5181e+06	2.62285e+07	2.00861	0.00688601	0.111464	0.93234
(5Z)-5-[(2E,4Z,6E,8E)-11-(4-Hydroxy-2,6,6-trimethyl-1-cyclohexen-1-yl)-2,9-dimethyl-2,4,6,8-undecatetraen-10-yn-1-ylidene]-3-[(Z)-2-(4-hydroxy-2,2,6-trimethyl-7-oxabicyclo[4.1.0]hept-1-yl)vinyl]-2(5H)-furanone	9.28146e+06	4.80729e+06	4.4143e+07	4.78835e+07	5.03395e+07	3.77427e+07	1.94106e+07	4.53219e+07	1.22337	0.117383	0.407888	0.931192
(10E,12Z)-9-Hydroperoxy-10,12-octadecadienoic acid	4.1017e+07	5.11909e+07	4.48321e+07	7.96711e+07	7.43127e+07	5.17685e+07	4.568e+07	6.85841e+07	0.586312	0.0645927	0.313076	0.92725
Eucalyptol	2.786e+07	3.04247e+07	3.3988e+07	1.87722e+07	5.22641e+06	8.81643e+06	3.07576e+07	1.09383e+07	-1.49155	0.0109918	0.134078	0.92555
hydroxyacetone phosphate	1.30358e+07	9.07967e+06	1.93181e+07	2.36387e+07	5.73565e+07	3.20013e+07	1.38112e+07	3.76655e+07	1.44741	0.0869131	0.363117	0.924996
Oleamide	8.14151e+08	7.103e+08	1.42695e+09	9.03269e+08	1.25909e+09	1.00111e+09	9.83802e+08	1.05449e+09	0.100105	0.789361	0.910501	0.923245
Acetyl hexamethyl tetralin	1.74684e+07	2.40352e+07	2.42691e+07	4.49695e+07	4.54289e+07	3.40373e+07	2.19242e+07	4.14786e+07	0.919839	0.0107694	0.134078	0.922225
3,4-Dihydroxy-12,13-epoxytrichothec-9-en-15-yl acetate	3.53764e+07	6.03154e+06	4.00284e+07	8.61127e+07	4.20675e+07	4.01161e+07	2.71455e+07	5.60988e+07	1.04726	0.190818	0.507897	0.922139
(6R,6aS,9aE,10aR)-5,9-Dihydroxy-3-isopropyl-9-(methoxymethyl)-6,10a-dimethyl-4,5,6,6a,7,8,9,10a-octahydrodicyclopenta[a,d][8]annulen-2(1H)-one	2.78441e+07	3.13399e+07	4.03709e+07	1.63476e+07	1.50719e+07	1.0041e+07	3.31849e+07	1.38202e+07	-1.26375	0.00994482	0.12984	0.919314
1-[(3,5-dimethylisoxazol-4-yl)sulfonyl]piperidine	616340	639186	774850	2.8052e+07	1.92702e+07	1.28771e+07	676792	2.00664e+07	4.88993	0.0116204	0.134859	0.915778
4,7-diphenyl[1,10]phenanthroline	3.35128e+07	1.35161e+07	1.98289e+07	3.82104e+07	6.26667e+07	3.49573e+07	2.22859e+07	4.52781e+07	1.02268	0.0948143	0.377885	0.913477
Autumnolide	1.64466e+08	1.13981e+08	1.99419e+08	1.56568e+08	2.39531e+08	1.84038e+08	1.59288e+08	1.93379e+08	0.279789	0.382631	0.665636	0.911326
Nootkatone	7.21989e+07	1.01526e+08	9.08901e+07	5.30082e+07	8.13857e+07	5.6924e+07	8.82051e+07	6.37726e+07	-0.467925	0.11884	0.409518	0.905556
4-[2-(2-oxo-1-imidazolidinyl)ethyl]-1lambda~6~,4-thiazinane-1,1-dione	8.09273e+06	5.49272e+06	9.72645e+06	2.72969e+07	4.44071e+07	1.60495e+07	7.77064e+06	2.92512e+07	1.91239	0.0615304	0.303596	0.902541
3,4,5-trihydroxy-6-(hydroxymethyl)oxan-2-yl 3-hydroxy-4,5-dimethoxybenzoate	3.50497e+07	4.035e+07	4.73901e+07	6.18604e+07	5.40126e+07	6.2584e+07	4.09299e+07	5.94857e+07	0.539386	0.0146396	0.146368	0.899638
4,4-Bis[4-(acetyloxy)phenyl]3-hexanone	2.35482e+07	8.38319e+07	1.67881e+07	6.14629e+07	1.40647e+08	3.2238e+07	4.13894e+07	7.81159e+07	0.916355	0.397093	0.675348	0.898891
(+/-)12-HpETE	1.00269e+07	1.16117e+07	6.15276e+06	3.60533e+07	4.0254e+07	1.49537e+07	9.2638e+06	3.04203e+07	1.71536	0.0571871	0.29015	0.898056
Ramipril Diketopiperazine	2.72708e+07	2.72367e+07	3.33918e+07	1.43469e+07	1.21446e+07	8.74212e+06	2.92998e+07	1.17445e+07	-1.3189	0.00256707	0.0793434	0.895616
Nalpha-Benzyl-N-[(1S)-1-(hydroxyamino)-3-methylbutyl]-L-tyrosinamide	950928	1.01765e+06	815516	2.30522e+07	1.82527e+07	1.41334e+07	928032	1.84794e+07	4.3156	0.00243161	0.0768269	0.894308
Cucurbitacin E	3.08149e+07	6.54961e+07	3.35661e+07	1.85875e+07	2.59397e+07	1.55404e+07	4.32923e+07	2.00226e+07	-1.11249	0.114192	0.407888	0.894142
Cladinose	2.54449e+08	2.34773e+08	2.40841e+08	2.0909e+08	2.42511e+08	2.1233e+08	2.43354e+08	2.2131e+08	-0.136988	0.143268	0.445544	0.892766
N,N-Diisopropylethylamine (DIPEA)	1.25675e+08	1.34591e+08	2.39173e+08	2.42658e+08	2.47185e+08	1.36926e+08	1.6648e+08	2.08923e+08	0.327625	0.454029	0.712567	0.892737
(1R,9S)-5-[(E)-2-(4-Chlorophenyl)vinyl]-11-(cyclohexylcarbonyl)-7,11-diazatricyclo[7.3.1.02,7]trideca-2,4-dien-6-one	1.05332e+08	3.788e+07	1.09283e+08	8.50776e+07	1.39058e+08	1.18693e+08	8.41652e+07	1.14276e+08	0.441228	0.342899	0.646898	0.889624
(1S,3R,6R,7S,8S,10R,13S,16S,17R)-8-tert-butyl-6,17-dihydroxy-16-methyl-2,4,14,19-tetraoxahexacyclo[8.7.2.0脗a,脗a脗a.0脗l,芒聛路.0芒聛路,脗a脗a.0脗a脗l,脗a芒聛路]nonadecane-5,15,18-trione	3.49146e+07	6.79731e+07	3.87108e+07	7.11332e+07	6.06736e+07	7.30899e+07	4.71995e+07	6.82989e+07	0.533091	0.130958	0.426411	0.885965
Dibutyl phthalate	4.9279e+07	9.20844e+07	5.70647e+07	6.13467e+07	1.58322e+08	8.109e+07	6.61427e+07	1.00253e+08	0.599992	0.351633	0.652141	0.884842
(E)-Ferulic acid	4.15831e+07	8.91993e+07	5.24891e+07	4.20359e+07	4.14749e+07	2.44893e+07	6.10905e+07	3.6e+07	-0.76295	0.181057	0.501758	0.882192
Butyl vanillyl ether	1.72576e+08	3.44161e+08	1.09475e+08	3.55068e+08	2.71374e+08	1.3874e+08	2.08737e+08	2.55061e+08	0.289151	0.648827	0.829239	0.881739
Farnesylacetone	8.2682e+06	9.59279e+06	1.14941e+07	2.38568e+07	3.17965e+07	2.48585e+07	9.78502e+06	2.68373e+07	1.45559	0.00306847	0.0860593	0.877952
3-Aminopropylphosphonic acid	1.61753e+07	1.25347e+07	2.04386e+07	3.94407e+07	2.72254e+07	3.59893e+07	1.63828e+07	3.42184e+07	1.06259	0.0142143	0.145321	0.877129
8-Isopropyl-10a,12a-dimethyl-3,3a,5a,6,7,7a,9,10,10a,11,12,12a,12b,13c-tetradecahydro-2H,5H-1,4,13-trioxaindeno[4',5':6,7]cyclohepta[1,2,3-bc]acenaphthylene-3,5,13b(13aH)-triol	7.81937e+06	6.9995e+06	8.08618e+06	1.96451e+07	2.00946e+07	4.26411e+07	7.63502e+06	2.74603e+07	1.84664	0.0594779	0.298276	0.875961
6-methoxymellein	1.73489e+08	1.44111e+08	1.33506e+08	1.16496e+08	1.05681e+08	1.49106e+08	1.50369e+08	1.23761e+08	-0.280948	0.207238	0.525166	0.875218
3-methoxy-2-phenyl-4H-furo[2,3-h]chromen-4-one	1.30608e+07	2.18583e+07	5.56136e+07	7.5179e+06	8.68638e+06	3.23668e+06	3.01776e+07	6.48032e+06	-2.21934	0.144131	0.446128	0.871227
4-[(1E,3Z)-5-Hydroxy-3-methyl-1,3-pentadien-1-yl]-3,4a,8,8-tetramethyldecahydro-1,2,3-naphthalenetriol	1.55914e+07	1.54077e+07	2.68046e+07	4.19976e+07	3.81499e+07	3.19539e+07	1.92679e+07	3.73672e+07	0.955573	0.0192096	0.165772	0.870728
4-methoxyphenyl 3,5-dimethyl-1-phenyl-1H-pyrazole-4-carboxylate	4.87256e+07	6.68908e+07	6.50347e+07	4.34243e+07	3.75884e+07	4.30877e+07	6.0217e+07	4.13668e+07	-0.541698	0.0360797	0.236056	0.870002
2-{3-[4-(2-chloro-6-fluorobenzyl)piperazino]propyl}-1H-isoindole-1,3(2H)-dione	4.75333e+07	3.00386e+07	4.70908e+07	3.30349e+07	2.12286e+07	1.05724e+07	4.15542e+07	2.16119e+07	-0.943166	0.0830423	0.357039	0.865376
(+/-)-Methoprene	9.2123e+07	2.04959e+08	1.79422e+08	1.68902e+08	2.32532e+08	1.79215e+08	1.58835e+08	1.9355e+08	0.285178	0.428487	0.695917	0.863493
Olomoucine	8.32046e+07	1.81302e+08	1.37801e+08	8.8251e+07	1.36504e+08	7.72013e+07	1.34102e+08	1.00652e+08	-0.413955	0.377317	0.665043	0.863393
Shogaol	8.32046e+07	1.81302e+08	1.37801e+08	8.8251e+07	1.36504e+08	7.72013e+07	1.34102e+08	1.00652e+08	-0.413955	0.377317	0.665043	0.863393
AGN-190299	2.9184e+06	3.95831e+06	2.78509e+06	2.51433e+07	1.48725e+07	1.9024e+07	3.2206e+06	1.968e+07	2.61133	0.00541437	0.0994777	0.861593
pholedrine	3.76992e+07	2.79808e+07	4.40096e+07	7.4939e+07	4.63588e+07	5.22109e+07	3.65632e+07	5.78362e+07	0.661581	0.0977562	0.383201	0.861244
(+)-Simvastatin	8.44899e+06	7.24089e+06	1.74288e+07	2.46055e+07	2.29893e+07	4.23315e+07	1.10396e+07	2.99754e+07	1.4411	0.053367	0.28064	0.860825
gibberellin A8	9.85174e+06	2.01711e+07	3.28619e+07	6.69439e+07	4.27605e+07	2.46937e+07	2.09616e+07	4.47994e+07	1.09573	0.162226	0.468877	0.860026
TMK	1.09717e+08	1.10201e+08	1.10353e+08	7.13651e+07	1.21995e+08	6.33143e+07	1.1009e+08	8.55581e+07	-0.363709	0.252593	0.573617	0.857086
(2E,6Z)-N-Cyclopropyl-2,6-nonadienamide	1.82463e+07	3.35339e+07	2.07223e+07	5.10579e+06	6.89097e+06	7.78548e+06	2.41675e+07	6.59408e+06	-1.87383	0.0215944	0.178227	0.856417
3beta-(1-Pyrrolidinyl)-5alpha-pregnane-11,20-dione	7.99346e+06	1.30698e+07	8.2659e+08	1.74624e+08	2.08432e+08	2.30731e+08	2.82551e+08	2.04595e+08	-0.465738	0.789033	0.910469	0.84755
His-Leu	1.18912e+08	1.41059e+08	1.37397e+08	9.79435e+07	1.40996e+08	8.26999e+07	1.32456e+08	1.07213e+08	-0.305031	0.249501	0.571231	0.843629
N1-[5-(3,5-dimethylpiperidino)-4-fluoro-2-nitrophenyl]acetamide	3.41171e+07	3.98599e+07	2.96797e+09	8.41544e+08	1.00752e+09	1.05522e+09	1.01398e+09	9.68094e+08	-0.0668125	0.964867	0.987693	0.842866
(4R,5S,9S,10R,12S,13S)-1,5,9-Trimethyl-11,14,15,16-tetraoxatetracyclo[10.3.1.0~4,13~.0~8,13~]hexadecan-10-ol	2.95456e+07	7.5132e+07	1.75586e+07	2.66885e+07	1.35267e+07	7.524e+06	4.07454e+07	1.59131e+07	-1.35642	0.24909	0.571153	0.83906
(7alpha)-7,17-Dihydroxyandrost-4-en-3-one	2.55384e+07	4.72344e+07	3.82449e+07	1.81383e+07	2.10368e+07	1.79976e+07	3.70059e+07	1.90576e+07	-0.957392	0.0479674	0.267441	0.835685
Thapsic acid	1.49134e+07	1.40892e+07	1.36177e+07	3.8578e+07	3.90841e+07	1.90526e+07	1.42068e+07	3.22382e+07	1.1822	0.0524506	0.27775	0.832609
2-{2-[(2E)-3,6-Dimethyl-2-hepten-1-yl]-3,4-dihydroxyphenyl}-7-hydroxy-2,3-dihydro-4H-chromen-4-one	1.17514e+08	9.54564e+07	1.54e+08	1.15601e+08	1.99388e+08	1.40651e+08	1.22323e+08	1.5188e+08	0.312232	0.382177	0.665467	0.830623
pachymic acid	1.47026e+07	1.20338e+08	3.37062e+07	1.58494e+07	3.95806e+07	2.39826e+07	5.62489e+07	2.64709e+07	-1.08742	0.421073	0.690002	0.829737
Viloxazine	7.36873e+06	3.87502e+07	4.97609e+07	4.91757e+07	4.94505e+07	6.11714e+07	3.19599e+07	5.32658e+07	0.736946	0.184451	0.504866	0.829396
9-Nitrooleate	1.25862e+08	1.72286e+08	1.17769e+08	1.68733e+08	1.76256e+08	1.44586e+08	1.38639e+08	1.63192e+08	0.235231	0.27619	0.596284	0.828057
12-Hydroxylauric acid	2.68982e+08	1.63274e+08	3.22704e+08	1.90193e+08	1.83538e+08	2.7294e+08	2.51654e+08	2.15557e+08	-0.223369	0.54716	0.769071	0.827583
5,7-dihydroxy-2-(4-hydroxyphenyl)-6-[(2S,3R,4R,5S,6R)-3,4,5-trihydroxy-6-(hydroxymethyl)oxan-2-yl]-8-[(2S,3R,4R,5R,6S)-3,4,5-trihydroxy-6-methyloxan-2-yl]-4H-chromen-4-one	2.62326e+07	5.00208e+07	3.17594e+07	2.29907e+07	1.69731e+07	1.25058e+07	3.60042e+07	1.74899e+07	-1.04165	0.0765972	0.345711	0.826066
Limonen-10-ol	1.08019e+07	2.56752e+07	1.76921e+07	1.50092e+06	1.5709e+06	2.37538e+06	1.80564e+07	1.81573e+06	-3.31389	0.0195852	0.16692	0.826057
DEET	1.24282e+07	1.2418e+07	8.19164e+06	3.3304e+07	2.69382e+07	2.06943e+07	1.10126e+07	2.69788e+07	1.29267	0.0149772	0.146946	0.825841
DL-伪-Tocopherol	4.77894e+06	2.94539e+06	8.98297e+06	8.63826e+06	3.54101e+07	2.99337e+07	5.5691e+06	2.46607e+07	2.1467	0.0844171	0.357361	0.824604
Rolofylline	1.70333e+07	2.33768e+07	2.50888e+07	3.629e+07	2.89171e+07	5.31117e+07	2.1833e+07	3.94396e+07	0.853137	0.0805467	0.354804	0.821584
Rimexolone	4.41567e+06	4.67004e+06	7.00485e+06	1.87738e+07	2.55448e+07	1.66823e+07	5.36352e+06	2.03336e+07	1.92262	0.00588952	0.102651	0.814902
Armillaramide	6.85934e+07	9.82976e+07	6.58215e+07	8.40133e+07	1.29473e+08	9.12085e+07	7.75708e+07	1.01565e+08	0.388814	0.242762	0.565295	0.814486
Senkyunolide A	2.94472e+08	6.22227e+08	2.26981e+08	5.49008e+08	4.67552e+08	2.3813e+08	3.81227e+08	4.1823e+08	0.133648	0.821355	0.927247	0.813134
Tofacitinib	9.31528e+06	5.1815e+06	1.25484e+07	1.91937e+07	2.41056e+07	2.99122e+07	9.01505e+06	2.44038e+07	1.4367	0.0149477	0.146946	0.810504
3-Amino-2-naphthoic acid	2.88411e+07	2.0607e+07	5.99699e+07	1.96835e+07	1.47441e+07	1.30287e+07	3.64727e+07	1.58188e+07	-1.20518	0.164414	0.472944	0.809275
N-[(1R,9S)-11-(4-Fluorobenzyl)-6-oxo-7,11-diazatricyclo[7.3.1.02,7]trideca-2,4-dien-5-yl]isonicotinamide	1.99521e+07	1.8082e+07	1.33825e+07	2.69915e+06	3.28046e+06	2.67391e+06	1.71389e+07	2.8845e+06	-2.57088	0.00191454	0.0737765	0.809176
XT2570000	1.52303e+07	2.79429e+07	1.8804e+07	5.15076e+07	5.01209e+07	2.0225e+07	2.0659e+07	4.06178e+07	0.97534	0.140602	0.443318	0.806497
Cafedrine	1.99847e+07	1.79255e+07	5.13078e+07	5.99784e+07	2.54103e+07	7.26188e+07	2.97393e+07	5.26692e+07	0.824586	0.266434	0.585652	0.805955
nebramycin 5'	9.36671e+07	9.17524e+07	1.01653e+08	7.00068e+07	9.85147e+07	6.04969e+07	9.56908e+07	7.63394e+07	-0.325951	0.176878	0.495159	0.801311
Pibutidine	4.42394e+07	1.83383e+07	2.35908e+07	9.8226e+07	4.72733e+07	2.19446e+07	2.87228e+07	5.58146e+07	0.958447	0.318239	0.633	0.800214
Octadecanamine	2.39897e+08	1.67833e+08	2.44229e+08	2.17939e+08	2.31155e+08	1.26011e+08	2.1732e+08	1.91702e+08	-0.180958	0.568813	0.783508	0.799181
(+/-)5(6)-EET Ethanolamide	2.77698e+07	3.21192e+07	4.25431e+07	8.33584e+07	4.85163e+07	3.69566e+07	3.4144e+07	5.62771e+07	0.720915	0.204574	0.524563	0.79895
mefexamide	1.31651e+07	1.27389e+07	1.4929e+07	3.24928e+07	2.28874e+07	2.79383e+07	1.3611e+07	2.77728e+07	1.0289	0.00769399	0.116525	0.793772
Cetrimonium	6.46444e+08	4.27107e+08	4.61642e+08	4.02482e+08	5.84783e+08	4.98659e+08	5.11731e+08	4.95308e+08	-0.0470595	0.857973	0.943989	0.792304
lipiferolide	1.25908e+07	7.07696e+06	3.5419e+07	6.62973e+07	3.50203e+07	2.18699e+07	1.83622e+07	4.10625e+07	1.16108	0.223571	0.54381	0.792026
sulukast	1.39675e+08	1.1745e+08	1.14581e+08	1.05406e+08	1.07362e+08	1.07644e+08	1.23902e+08	1.06804e+08	-0.214234	0.0982315	0.383201	0.791261
Pinolenic acid	6.64042e+07	8.2936e+07	7.22144e+07	1.8663e+08	9.9561e+07	3.85379e+07	7.38515e+07	1.08243e+08	0.551575	0.470954	0.724122	0.787706
2-[2-(2-acetamido-4-methylpentanamido)propanamido]-3-hydroxypropanoic acid	557592	623202	806272	1.64362e+07	1.26465e+07	1.25956e+07	662355	1.38927e+07	4.39058	0.000485436	0.0539632	0.786391
Falcarindiol	5.47793e+06	1.61575e+07	5.0542e+06	2.72669e+07	3.06102e+07	1.61258e+07	8.89656e+06	2.46676e+07	1.4713	0.0502241	0.271729	0.785102
(3S)-3-{(Z)-[(3S)-3-{(Z)-[(3R)-3-Amino-1-hydroxy-4-methylpentylidene]amino}-1-hydroxybutylidene]amino}-5-methylhexanoic acid	1.52729e+06	1.07643e+06	1.41003e+06	2.12279e+07	1.51661e+07	1.02325e+07	1.33792e+06	1.55422e+07	3.53813	0.0111331	0.134351	0.784345
4-Oxo-4-[(3-oxo-2-decanyl)amino]butanoic acid	1.31787e+07	1.17371e+07	2.29228e+07	4.84092e+07	2.34676e+07	2.88471e+07	1.59462e+07	3.35746e+07	1.07416	0.102435	0.389303	0.784268
Selodenoson	8.68535e+07	2.33208e+08	1.37905e+08	1.2491e+08	1.02366e+08	1.58879e+08	1.52656e+08	1.28719e+08	-0.246058	0.629744	0.816469	0.783526
2-Anisic acid	1.83915e+08	1.90232e+08	1.87001e+08	1.86556e+08	1.66637e+08	1.50593e+08	1.87049e+08	1.67929e+08	-0.155569	0.144451	0.446128	0.782305
Oleoylethanolamide	2.77705e+07	6.37318e+06	2.06289e+07	8.99753e+06	6.24156e+07	5.17715e+07	1.82575e+07	4.10616e+07	1.1693	0.262347	0.582652	0.782083
Suberic acid	2.03375e+07	4.01415e+07	3.50511e+07	1.38572e+07	1.28687e+07	2.04822e+07	3.18434e+07	1.5736e+07	-1.01692	0.0655994	0.314844	0.780455
3-[(4E,7E,10E,13E,16E)-4,7,10,13,16-Docosapentaenoyloxy]-4-(trimethylammonio)butanoate	5.24943e+06	3.86023e+06	7.79522e+06	1.53033e+07	2.44935e+07	1.87707e+07	5.63496e+06	1.95225e+07	1.79266	0.00889607	0.120966	0.778376
2-Methylnaphthalene	1.15675e+07	2.49567e+07	1.33799e+07	4.51687e+07	4.83398e+07	1.45341e+07	1.66347e+07	3.60142e+07	1.11437	0.169137	0.482406	0.776755
8-Isoprostaglandin F1尾	2.06235e+08	2.23845e+08	2.13395e+08	1.41058e+08	2.47039e+08	1.72094e+08	2.14492e+08	1.8673e+08	-0.199968	0.432862	0.698157	0.77661
9,10-Dihydroxystearic acid	2.06235e+08	2.23845e+08	2.13395e+08	1.41058e+08	2.47039e+08	1.72094e+08	2.14492e+08	1.8673e+08	-0.199968	0.432862	0.698157	0.77661
6-Deoxy-3-O-methyl-beta-D-galactopyranose	8.7227e+07	8.7902e+07	7.31091e+07	6.83457e+07	7.15852e+07	6.21168e+07	8.2746e+07	6.73493e+07	-0.297028	0.0505138	0.271729	0.774989
10-Ethyl-4-propyl-5,9,10,11-tetrahydro-1H-furo[3',4':5,6]cyclonona[1,2-c]furan-1,3,6,8(4H)-tetrone	1.59118e+07	1.3572e+07	2.21935e+07	2.87062e+07	3.15502e+07	3.24599e+07	1.72258e+07	3.09054e+07	0.843292	0.00824448	0.118427	0.774488
4'-Cinnamoylmussatioside	2.31864e+06	2.15236e+06	2.14288e+06	2.39199e+07	2.01064e+07	7.68064e+06	2.20463e+06	1.72356e+07	2.96679	0.0374513	0.237819	0.773177
11-Hydroxyetiocholanolone	2.95499e+08	2.21294e+08	1.92174e+08	3.05481e+08	1.9503e+08	9.43283e+07	2.36323e+08	1.9828e+08	-0.25322	0.6072	0.802985	0.771957
4-Methyl-2-propyltetrahydro-2H-pyran-4-yl acetate	4.23099e+08	8.98538e+08	3.30953e+08	7.88914e+08	7.06224e+08	6.42427e+07	5.50863e+08	5.19793e+08	-0.0837551	0.919495	0.96673	0.77052
Oxybutynin	6.16005e+07	5.96221e+07	8.44492e+07	5.36187e+07	4.36784e+07	5.59788e+07	6.85573e+07	5.1092e+07	-0.424213	0.118562	0.409416	0.768426
(1S,6R,11aR,13R,14aS)-1,13-dihydroxy-6-methyl-1H,4H,6H,7H,8H,9H,11aH,12H,13H,14H,14aH-cyclopenta[f]oxacyclotridecan-4-one	5.87648e+06	1.35422e+06	1.69731e+06	1.16567e+07	2.25976e+07	1.58579e+07	2.976e+06	1.67041e+07	2.48875	0.0172546	0.159829	0.761699
(7alpha,13beta)-2-Oxospartein-13-yl 3,5-dihydroxy-4-methoxybenzoate	2.39083e+06	3.70866e+06	2.11762e+06	1.41142e+07	1.80658e+07	1.36584e+07	2.73904e+06	1.52795e+07	2.47985	0.00107176	0.0612522	0.760938
5-Pentylresorcinol	1.64552e+07	4.28061e+07	2.2843e+07	2.95733e+07	6.38518e+07	4.6951e+07	2.73681e+07	4.6792e+07	0.773769	0.20046	0.519836	0.758718
Ethyl oleate	3.93405e+07	1.11283e+08	4.1878e+07	5.00269e+07	6.61411e+07	1.507e+08	6.41673e+07	8.89559e+07	0.471253	0.560711	0.778234	0.757323
1,4-Dihydroxy-2-naphthoic acid	1.4513e+06	3.53152e+06	1.19443e+06	2.38929e+07	2.36813e+07	4.88463e+06	2.05908e+06	1.74863e+07	3.08615	0.0718555	0.332816	0.754226
Methylphenidate	2.74902e+07	1.90076e+07	2.76577e+07	3.48059e+07	3.80298e+07	4.14425e+07	2.47185e+07	3.80928e+07	0.623926	0.0177069	0.16088	0.751266
5'-S-Methyl-5'-thioadenosine	2.81233e+08	3.77685e+08	7.42779e+08	4.26854e+08	2.9915e+08	7.24274e+08	4.67233e+08	4.83426e+08	0.0491538	0.935746	0.976697	0.751214
2-hydroxy-6-[(8Z,11Z)-pentadeca-8,11,14-trien-1-yl]benzoic acid	1.25106e+07	6.49136e+07	5.32435e+07	4.43001e+07	8.86792e+07	6.62192e+07	4.35559e+07	6.63995e+07	0.608305	0.32564	0.637779	0.749169
(1S,2R,5S)-2-Isopropyl-5-methylcyclohexyl 3-oxobutanoate	1.76417e+07	6.38639e+07	1.64356e+07	1.35097e+07	1.58624e+07	7.97044e+06	3.26471e+07	1.24475e+07	-1.39109	0.269885	0.59024	0.748416
2,3-Dimethoxybenzaldehyde 1-(3-nitro-2-pyridyl)hydrazone	2.86199e+07	2.77442e+07	8.29416e+07	2.54208e+07	1.64654e+07	3.03558e+07	4.64352e+07	2.40806e+07	-0.947346	0.297991	0.61658	0.747986
2-Mercaptobenzothiazole	2.43355e+07	3.43809e+07	7.42824e+07	4.44247e+07	5.95073e+07	9.96127e+07	4.43329e+07	6.78482e+07	0.613932	0.353946	0.654132	0.747748
20伪,22R-Dihydroxycholesterol	5.26174e+07	2.74922e+07	5.39863e+07	4.61479e+07	1.69727e+07	1.33608e+07	4.46986e+07	2.54938e+07	-0.810084	0.227572	0.548885	0.746745
2,3-Dihydroxyolean-12-ene-23,28-dioic acid	8.34249e+06	2.12881e+07	1.38143e+07	2.56348e+07	4.46138e+07	2.19447e+07	1.44816e+07	3.07311e+07	1.08548	0.110834	0.403298	0.746463
Diethyl phthalate	1.36427e+08	9.15274e+07	1.11573e+08	8.5861e+07	1.12207e+08	8.925e+07	1.13176e+08	9.57727e+07	-0.24088	0.321581	0.635298	0.743526
6 beta hydroxy testosterone	1.82964e+07	5.66975e+07	2.67316e+07	4.62412e+07	5.31372e+07	5.37918e+07	3.39085e+07	5.10567e+07	0.590454	0.222999	0.543414	0.743438
6',7',10,11-Tetramethoxy-1',2'-didehydroemetan	1.73075e+07	1.46239e+07	1.74406e+07	3.82479e+07	3.14449e+07	2.19921e+07	1.64573e+07	3.05617e+07	0.892993	0.0425047	0.250968	0.743265
5-Isopropyl-2-methyl-2-cyclohexen-1-one	2.10277e+07	2.75615e+07	2.73032e+07	6.42512e+06	6.98656e+06	2.02308e+07	2.52975e+07	1.12141e+07	-1.17367	0.0477557	0.266886	0.740654
5伪-Dihydrotestosterone	8.66259e+07	3.3087e+08	1.22123e+08	1.8179e+08	2.93591e+08	1.60376e+08	1.79873e+08	2.11919e+08	0.236533	0.730301	0.877683	0.738002
L-365,260	5.3982e+06	4.07184e+06	3.1725e+06	1.82951e+07	1.57904e+07	1.38096e+07	4.21418e+06	1.5965e+07	1.92159	0.0012599	0.0630238	0.735639
Drofenine	2.21e+07	2.36729e+07	2.11457e+07	2.98459e+07	4.35093e+07	3.34992e+07	2.23062e+07	3.56181e+07	0.675166	0.0326615	0.225357	0.732309
N-2-Ethylhexyl bicycloheptenedicarboximide	2.93703e+07	2.00214e+07	1.57371e+07	1.24933e+07	6.80096e+06	5.69025e+06	2.17096e+07	8.32816e+06	-1.38226	0.0421642	0.250968	0.731409
N-Acetyl-5-aminosalicylic acid	2.26145e+08	2.51354e+08	3.14285e+08	3.65043e+08	3.79265e+07	3.0272e+08	2.63928e+08	2.3523e+08	-0.166074	0.795588	0.913079	0.73081
{(3R,4S)-1-(2,2-Dimethylpropanoyl)-3-[(6-methoxy-3,4-dihydro-1-isoquinolinyl)methyl]-4-piperidinyl}acetic acid	1.52431e+07	2.95397e+07	2.30086e+07	1.2307e+07	6.95764e+06	8.44763e+06	2.25972e+07	9.23742e+06	-1.29058	0.0393002	0.244436	0.730286
Cyclopentolate	2.81266e+06	2.06833e+06	2.70303e+06	1.04732e+07	1.27262e+07	2.26607e+07	2.52801e+06	1.52867e+07	2.5962	0.0272446	0.201278	0.727475
Tapentadol	1.30817e+07	1.1377e+07	1.75871e+07	1.51143e+07	3.62669e+07	3.69762e+07	1.40153e+07	2.94525e+07	1.07139	0.105541	0.394563	0.726209
DIBOA	1.91317e+07	2.40167e+07	2.61052e+07	1.24957e+07	1.21374e+07	8.90876e+06	2.30845e+07	1.11806e+07	-1.04593	0.00726422	0.114261	0.724125
ubiquinol 10	4.93165e+07	1.09671e+08	7.30865e+07	7.16431e+07	7.12011e+07	1.75953e+07	7.7358e+07	5.34799e+07	-0.532554	0.395328	0.67378	0.721533
(3aR,4R,6E,9S,10Z,11aR)-9-Acetoxy-6,10-dimethyl-3-methylene-2-oxo-2,3,3a,4,5,8,9,11a-octahydrocyclodeca[b]furan-4-yl (2E)-4-hydroxy-2-(hydroxymethyl)-2-butenoate	1.56409e+07	9.1836e+06	2.14238e+07	3.42056e+07	2.39712e+07	2.80116e+07	1.54161e+07	2.87295e+07	0.898092	0.0449706	0.256527	0.721145
1,5-DAN	1.32134e+07	2.51697e+07	1.36197e+07	4.25928e+06	4.89177e+06	4.6574e+06	1.73342e+07	4.60282e+06	-1.91304	0.0315345	0.220596	0.718868
fenalamide	3.28925e+07	4.4532e+07	3.60558e+07	6.43668e+07	3.77708e+07	5.57039e+07	3.78268e+07	5.26138e+07	0.476035	0.159446	0.463819	0.717483
2-Hydroxy-3-(phosphonooxy)propyl (9Z,12Z,15Z)-9,12,15-octadecatrienoate	1.55113e+06	3.97437e+06	3.58515e+06	9.28454e+06	8.50401e+06	4.01422e+07	3.03688e+06	1.93103e+07	2.6687	0.194247	0.510799	0.715319
Thymidine	306246	330027	373849	1.1458e+07	9.59937e+06	1.24656e+07	336707	1.11743e+07	5.05255	0.000207861	0.0520547	0.715214
Patellamide A	1.983e+07	1.13347e+07	1.37048e+07	2.43597e+06	2.71137e+06	4.97214e+06	1.49565e+07	3.37316e+06	-2.1486	0.0120424	0.137647	0.714522
Tricin 5-O-尾-D-glucoside	1.04667e+07	2.71156e+07	2.61743e+07	2.92435e+07	3.65888e+07	3.91614e+07	2.12522e+07	3.49979e+07	0.719656	0.0895837	0.367854	0.713562
Thalictroidine	1.31928e+07	8.88624e+06	2.12667e+07	2.51538e+06	1.81919e+06	2.32763e+06	1.44486e+07	2.22074e+06	-2.70182	0.0281927	0.204122	0.712473
Naphthalen-2-amine	1.30961e+07	2.74565e+07	2.12785e+07	7.41204e+06	8.7933e+06	7.44359e+06	2.06104e+07	7.88298e+06	-1.38656	0.0383238	0.239473	0.712014
3-Hydroxy-5, 8-tetradecadiencarnitine	5.95457e+06	3.6754e+06	1.71953e+07	1.37291e+07	1.72525e+07	4.63233e+07	8.94176e+06	2.57683e+07	1.52696	0.205482	0.524563	0.71114
3-Benzo[b]furan-2-yl-2-(tert-butylsulfonyl)acrylonitrile	2.57674e+06	700515	1.10446e+07	2.30447e+07	1.15633e+07	1.83605e+07	4.77394e+06	1.76561e+07	1.88692	0.0490271	0.268541	0.709737
Geldanamycin	1.47282e+07	1.35257e+07	1.50746e+07	4.09362e+06	3.65902e+06	3.72999e+06	1.44428e+07	3.82754e+06	-1.91586	2.64829e-05	0.0302567	0.709723
(3R,4S,9R,11R)-27-(4-Hydroxyphenyl)-3-methoxy-4-methyl-9,11-heptacosanediol	4.69004e+06	8.46703e+06	1.38818e+07	3.87397e+07	4.10967e+06	3.23346e+07	9.01296e+06	2.50613e+07	1.47539	0.217215	0.536355	0.707335
2,3,4,9-Tetrahydro-1H-尾-carboline-3-carboxylic acid	9.07173e+06	2.22563e+07	1.83622e+07	4.20773e+06	5.13894e+06	3.06222e+06	1.65634e+07	4.1363e+06	-2.00159	0.0348222	0.230802	0.705935
3-(Hydroxymethyl)-1-oxo-1H-isochromen-6-yl hexopyranosiduronic acid	4.03788e+07	7.62546e+07	5.24406e+07	9.87668e+07	8.12545e+07	4.89127e+07	5.6358e+07	7.63113e+07	0.437278	0.330009	0.639378	0.705815
Cyprodenate	3.03669e+07	2.16132e+07	3.65679e+06	3.11968e+06	1.95931e+06	5.52063e+06	1.85457e+07	3.53321e+06	-2.39203	0.131322	0.426411	0.702366
Gomisin H	5.7281e+06	1.4166e+07	9.21874e+06	4.73756e+07	2.10385e+07	1.10617e+07	9.70428e+06	2.64919e+07	1.44886	0.205136	0.524563	0.701338
Dioleoylphosphatidylserine	3.24223e+07	6.92113e+07	3.25681e+07	2.41272e+07	2.94703e+07	2.97087e+07	4.47339e+07	2.77687e+07	-0.687906	0.242245	0.565295	0.700242
15-keto Prostaglandin F1伪	1.55394e+07	4.00417e+07	2.46605e+07	1.52644e+07	1.36154e+07	7.9854e+06	2.67472e+07	1.22884e+07	-1.12209	0.125443	0.420373	0.700089
N-Acetylleucylleucine	3.19982e+07	1.29564e+07	1.06154e+08	2.36398e+07	1.20483e+07	4.15202e+07	5.03697e+07	2.57361e+07	-0.968762	0.453402	0.712308	0.69911
Pepstatin	1.32614e+07	1.70355e+07	9.10902e+06	1.65865e+07	5.64433e+07	1.88992e+07	1.31353e+07	3.0643e+07	1.22211	0.252921	0.573617	0.694803
puerarin xyloside	1.67601e+07	2.30973e+07	2.15406e+07	3.01111e+07	3.01031e+07	3.32046e+07	2.0466e+07	3.11396e+07	0.605522	0.00791433	0.118091	0.694388
proquinolate	141777	154587	373183	1.08435e+07	9.37025e+06	1.08589e+07	223182	1.03576e+07	5.53632	3.48016e-05	0.0302567	0.693285
(+/-)12(13)-DiHOME	3.00532e+06	4.43809e+06	5.89781e+06	1.76818e+07	1.50032e+07	1.23458e+07	4.44708e+06	1.50103e+07	1.75502	0.00381493	0.0924137	0.690514
4-[(1S,3aR,4S,6aR)-4-(4-hydroxy-3-methoxyphenyl)-hexahydrofuro[3,4-c]furan-1-yl]-2-methoxyphenol	1.32249e+07	2.56686e+07	2.65733e+07	8.4248e+06	8.96533e+06	1.14129e+07	2.18223e+07	9.60101e+06	-1.18454	0.0500605	0.271729	0.68717
Niceritrol	1.91484e+07	3.02571e+07	2.84849e+07	3.27412e+07	4.4377e+07	3.80272e+07	2.59635e+07	3.83818e+07	0.563938	0.0613968	0.303596	0.686395
(1Z)-N-{1-[(8E,11E,13E)-10-Benzyl-8,11-dihydroxy-16-methoxy-2-oxa-6,9,12-triazatricyclo[13.3.1.0~3,7~]nonadeca-1(19),8,11,13,15,17-hexaen-6-yl]-3-methyl-1-oxo-2-butanyl}-2-(methylamino)propanimidic acid	2.09124e+07	1.22824e+07	1.11611e+07	3.44094e+06	3.41923e+06	4.20765e+06	1.47853e+07	3.68927e+06	-2.00276	0.0229779	0.186595	0.686151
Mitragynine	1.40518e+07	1.29265e+07	1.6168e+07	4.86571e+06	4.55895e+06	3.61433e+06	1.43821e+07	4.34633e+06	-1.7264	0.000603234	0.0539632	0.685344
CERAMIDE 3	5.43821e+07	8.63114e+07	7.76516e+07	7.13229e+07	1.23085e+08	8.40845e+07	7.27817e+07	9.28306e+07	0.351026	0.333777	0.641972	0.6838
hexobarbital	3.09166e+06	2.85538e+06	4.52592e+06	1.70482e+07	1.31736e+07	1.13366e+07	3.49099e+06	1.38528e+07	1.98847	0.00418254	0.0945531	0.682485
Diethyl 2-hydroxy-3-methylsuccinate	1.44104e+07	1.28275e+07	9.76075e+06	2.2199e+06	1.75982e+06	2.58046e+06	1.23329e+07	2.18673e+06	-2.49566	0.00184939	0.0727508	0.682321
4-one	9.65432e+06	1.78161e+07	1.63722e+07	6.49549e+07	1.71307e+07	1.76333e+07	1.46142e+07	3.32396e+07	1.18553	0.31057	0.627461	0.681481
4-[(4E,7Z,10E,13E,16Z,19Z)-4,7,10,13,16,19-Docosahexaenoylamino]butanoic acid	9.80615e+06	1.76433e+07	1.06474e+07	1.20524e+06	869741	3.48853e+06	1.26989e+07	1.8545e+06	-2.7756	0.0143276	0.145321	0.681228
3-dehydro-6-deoxoteasterone	4.27485e+07	1.88826e+08	3.47602e+07	2.97549e+07	9.66016e+07	5.88238e+07	8.87783e+07	6.17267e+07	-0.524312	0.640829	0.824585	0.681109
DL-Ornithine	1.27516e+07	1.02917e+07	1.73274e+07	3.42937e+06	3.66962e+06	2.27793e+06	1.34569e+07	3.12564e+06	-2.10613	0.00800723	0.118312	0.678479
delphinine	1.09219e+07	1.29639e+07	1.23706e+07	2.31285e+06	2.16387e+06	2.70317e+06	1.20855e+07	2.3933e+06	-2.3362	0.0001025	0.0443534	0.674706
Linolenelaidic acid	2.12356e+07	3.36781e+07	2.48651e+07	2.99246e+07	4.39186e+07	4.37928e+07	2.65929e+07	3.9212e+07	0.560252	0.100597	0.38488	0.66984
5,7-Dihydroxy-2-(4-hydroxyphenyl)-6,8-bis[3,4,5-trihydroxy-6-(hydroxymethyl)tetrahydro-2H-pyran-2-yl]-4H-chromen-4-one	1.05712e+08	1.8084e+08	1.4503e+08	1.42188e+08	1.23485e+08	1.0509e+08	1.43861e+08	1.23588e+08	-0.219141	0.44922	0.711285	0.669485
tetrahydrocortisol	1.54754e+07	2.4226e+07	1.88102e+07	1.05697e+07	8.3934e+06	7.9763e+06	1.95039e+07	8.97979e+06	-1.11901	0.0170113	0.158282	0.667706
Perindoprilat	4.9801e+06	5.40099e+06	8.01632e+06	1.18995e+07	1.76356e+07	2.03173e+07	6.13247e+06	1.66174e+07	1.43816	0.0168975	0.158282	0.667055
3-{3-[1,3-Dihydroxy-1-(4-hydroxy-3-methoxyphenyl)-2-propanyl]-4-hydroxy-5-methoxybenzyl}-4-(3,4-dimethoxybenzyl)dihydro-2(3H)-furanone	1.3447e+07	1.43181e+07	9.36664e+06	2.46741e+06	2.89206e+06	2.48539e+06	1.23773e+07	2.61495e+06	-2.24284	0.00311398	0.0865344	0.664841
Lividomycin	1.10024e+07	1.84535e+07	8.49153e+06	2.53658e+06	1.86737e+06	1.59048e+06	1.26491e+07	1.99814e+06	-2.66231	0.023905	0.191051	0.664004
7-deoxyloganin	2.05176e+07	8.43176e+07	1.59648e+07	1.97778e+07	2.15389e+07	2.2952e+07	4.02667e+07	2.14229e+07	-0.910431	0.441585	0.705285	0.66288
12(S)-HHT	2.32673e+07	1.0834e+07	4.17319e+07	3.81501e+07	3.4106e+07	4.83354e+07	2.52777e+07	4.01972e+07	0.669227	0.207177	0.525166	0.660507
1-(3-ethyl-2,4-dihydroxy-6-methoxyphenyl)butan-1-one	2.15393e+07	2.77711e+07	2.73993e+07	1.55597e+07	2.00324e+07	7.2926e+06	2.55699e+07	1.42949e+07	-0.838948	0.0565259	0.287759	0.658329
DL-Ala-DL-Phe	2.65926e+06	1.91695e+06	4.05656e+06	1.6452e+07	1.19854e+07	9.82926e+06	2.87759e+06	1.27555e+07	2.14819	0.00851173	0.118811	0.657885
Ala-Tyr	3.35104e+06	3.94367e+06	3.92841e+06	1.87319e+07	1.41661e+07	9.25508e+06	3.74104e+06	1.4051e+07	1.90916	0.0198046	0.167565	0.657543
Methyl tyrosinate	2.45918e+07	4.42472e+07	3.52788e+07	2.43025e+07	2.12018e+07	2.21327e+07	3.47059e+07	2.25457e+07	-0.622332	0.102147	0.389303	0.657206
Sulfaquinoxaline	2.85836e+06	4.64574e+06	2.91027e+06	9.38195e+06	1.80984e+07	1.35585e+07	3.47145e+06	1.36796e+07	1.97841	0.0168231	0.158282	0.657076
(2Z)-2-Benzylidene-6-heptenal	3.77617e+06	6.60183e+06	1.82854e+07	1.97991e+07	2.52834e+07	1.90167e+07	9.55446e+06	2.13664e+07	1.1611	0.0719052	0.332816	0.657026
(2S,3S,4bS,6aS,12bS,12cR,14aS)-2-(2-Hydroxy-2-propanyl)-12b,12c-dimethyl-2,3,5,6,6a,7,12,12b,12c,13,14,14a-dodecahydro-4bH-chromeno[5',6':6,7]indeno[1,2-b]indole-3,4b-diol	6.81581e+06	1.86098e+07	7.82551e+06	1.99779e+07	1.87587e+07	2.73124e+07	1.10837e+07	2.20163e+07	0.990135	0.0772977	0.347381	0.656858
2,2-Methylenebisfuran	3.11877e+07	5.06075e+07	3.57058e+07	2.92564e+07	2.86479e+07	2.17502e+07	3.9167e+07	2.65515e+07	-0.560847	0.117541	0.407888	0.656801
Piperocaine	3.6056e+07	4.342e+07	3.59632e+07	3.32565e+07	2.83926e+07	1.81381e+07	3.84797e+07	2.65957e+07	-0.532903	0.0800262	0.353352	0.656506
?-Zearalenol	233600	248838	344114	1.05625e+07	9.83221e+06	7.92822e+06	275517	9.44099e+06	5.09872	0.000309153	0.0520547	0.654754
edotecarin	3.2909e+07	3.23909e+07	3.31593e+07	2.64873e+07	2.07145e+07	2.25334e+07	3.28197e+07	2.32451e+07	-0.49764	0.00509015	0.0984704	0.653511
(+/-)-C75	3.29963e+07	2.35808e+07	1.75851e+07	5.10873e+07	4.58713e+07	2.14112e+07	2.47207e+07	3.94566e+07	0.674546	0.221602	0.541316	0.650734
2-hydroxy-4-methoxy-3-(3-methylbut-2-en-1-yl)-6-(2-phenylethyl)benzoic acid	4.4765e+07	3.68141e+07	4.75481e+07	3.20499e+06	4.37787e+07	3.50179e+07	4.30424e+07	2.73339e+07	-0.655068	0.285059	0.604997	0.650635
gancaonin G	878980	1.74116e+06	1.11836e+06	1.50438e+07	2.42135e+07	2.01177e+06	1.24616e+06	1.37564e+07	3.46453	0.124287	0.418887	0.649898
benzquinamide	2.08148e+07	1.44647e+07	1.29937e+07	1.94084e+07	2.95103e+07	3.46549e+07	1.60911e+07	2.78579e+07	0.791825	0.0814919	0.355447	0.649392
(1R,2R,9R,12R)-12-Allyl-7,11-diazatricyclo[7.3.1.0~2,7~]tridec-5-en-4-one	2.24987e+06	4.27651e+06	6.01648e+06	1.67912e+07	9.8912e+06	1.47303e+07	4.18095e+06	1.38042e+07	1.72321	0.0142126	0.145321	0.649059
Gabexate	587095	545680	613089	1.05625e+07	9.83221e+06	8.25811e+06	581955	9.55095e+06	4.03667	0.000191114	0.0520547	0.648759
(2E)-5-methyl-2-phenylhex-2-enal	2.74702e+07	2.48602e+07	6.16805e+06	4.59869e+07	4.86483e+07	1.2441e+07	1.94995e+07	3.56921e+07	0.872167	0.294812	0.613735	0.647169
Dropropizine	1.82973e+07	7.22117e+06	6.28633e+07	1.36522e+07	6.71796e+06	1.42256e+07	2.94606e+07	1.15319e+07	-1.35316	0.35547	0.654132	0.646279
1-(2-furylmethyl)-N-(6-morpholino-3-pyridinyl)-5-oxo-3-pyrrolidinecarboxamide	9.95598e+06	1.26244e+07	8.37542e+06	1.46912e+06	1.39602e+06	887095	1.03186e+07	1.25075e+06	-3.04438	0.00193649	0.0737765	0.643408
Metoprolol	3.16537e+06	8.666e+06	3.30423e+06	1.87892e+07	1.32315e+07	1.22668e+07	5.0452e+06	1.47625e+07	1.54895	0.0233827	0.188367	0.642806
PGA1	7.37654e+06	2.6333e+07	2.07115e+07	7.45178e+06	5.02569e+06	6.7914e+06	1.81403e+07	6.42296e+06	-1.49789	0.107547	0.397395	0.641289
2,4,6-trihydroxy-5-(1-(5-(1-hydroxy-isopropyl)-2,8-dimethylbicyclo(5.3.0)dec-6-en-8-yl)-3-methylbutyl)benzene-1,3-dicarbaldehyde	4.17722e+06	3.781e+06	5.08257e+06	1.31803e+07	1.56031e+07	1.12621e+07	4.34693e+06	1.33485e+07	1.61861	0.00237446	0.0768269	0.639615
2-{4-[(4-methylphenyl)sulfonyl]piperazino}-1-morpholino-1-ethanone	9.89371e+06	1.25011e+07	9.9889e+06	1.46912e+06	2.15257e+06	2.4043e+06	1.07946e+07	2.00866e+06	-2.426	0.000612275	0.0539632	0.638334
5-Pentyl-2(5H)-furanone	2.9834e+07	2.60512e+07	2.3326e+07	4.91117e+07	4.72276e+07	2.32631e+07	2.64037e+07	3.98675e+07	0.594469	0.189669	0.507897	0.637544
trans-Zeatin	2.18991e+06	2.30448e+06	2.83555e+06	9.83959e+06	1.28593e+07	1.08532e+07	2.44331e+06	1.1184e+07	2.19453	0.000654735	0.0539632	0.636748
N-(4-Heptanyl)-1,3-benzodioxole-5-carboxamide	1.53621e+07	1.76543e+07	1.47737e+07	3.944e+07	3.47844e+07	1.3362e+07	1.593e+07	2.91954e+07	0.873994	0.175898	0.493404	0.636462
(6S,7R)-2-Azaspiro[5.5]undecan-7-ol	5.67347e+06	2.45947e+06	3.60605e+06	1.19861e+07	1.32675e+07	1.2842e+07	3.913e+06	1.26985e+07	1.69832	0.000973006	0.0589447	0.636409
Methylprednisolone	996846	1.90939e+06	1.78733e+06	1.16837e+07	8.22389e+06	1.06882e+07	1.56452e+06	1.01986e+07	2.70458	0.00126922	0.0630238	0.634363
Oseltamivir	2.33949e+07	2.50751e+07	8.07176e+06	6.73036e+06	8.07516e+06	7.1294e+06	1.88473e+07	7.31164e+06	-1.36609	0.100582	0.38488	0.632558
Methyl 5-{(3aS,5R,6R,6aS)-5-hydroxy-6-[(1E,3R)-3-hydroxy-1-octen-1-yl]-1,3a,4,5,6,6a-hexahydro-2-pentalenyl}pentanoate	1.54028e+07	527814	1.18867e+07	2.12478e+07	1.71779e+07	2.24514e+07	9.27243e+06	2.02924e+07	1.12992	0.0817351	0.355447	0.632462
3,4-dihydro-4-oxo-2H-1,3-benzoxazine-2-spiro-4'-(1'-ethylpiperidine)	7.60344e+06	3.62602e+07	3.46331e+07	4.37709e+07	3.26581e+07	4.06277e+07	2.61656e+07	3.90189e+07	0.576503	0.262501	0.582652	0.632187
5-Phenylvaleric acid	4.30994e+07	1.19026e+08	4.51263e+07	1.05539e+08	9.67606e+07	6.12483e+07	6.9084e+07	8.78492e+07	0.346677	0.545047	0.766456	0.631786
5-phenylpentanol	4.75142e+07	8.25188e+07	5.46901e+07	1.01828e+08	9.34193e+07	4.53597e+07	6.15744e+07	8.02023e+07	0.381314	0.416484	0.686154	0.630964
9-Hexadecenoylcarnitine	2.02593e+07	2.47104e+07	1.74082e+07	1.05668e+07	1.4e+07	9.54094e+06	2.07926e+07	1.13692e+07	-0.870935	0.0200386	0.169072	0.629103
Copanlisib	1.66402e+06	2.96352e+06	2.46936e+06	1.64416e+07	1.10713e+07	7.8245e+06	2.36563e+06	1.17791e+07	2.31593	0.0207501	0.172411	0.62831
1-Methyl-1,2,3,4-tetrahydro-脦虏-carboline-3-carboxylic acid	1.25458e+07	6.98606e+06	5.22364e+07	7.51742e+06	5.2802e+06	1.0435e+07	2.39228e+07	7.74422e+06	-1.62719	0.321888	0.635298	0.62807
1-(2-Carboxyethyl)-2,3,4,9-tetrahydro-1H-beta-carboline-3-carboxylic acid	1.87532e+07	3.68045e+07	1.50656e+07	5.29108e+07	5.59755e+07	1.18017e+07	2.35411e+07	4.02294e+07	0.773067	0.348964	0.650774	0.627617
3,4-Dihydroxy-7-methoxy-2,2,6-trimethyl-2,3,4,6-tetrahydro-5H-pyrano[3,2-c]quinolin-5-one	6.21497e+06	6.41534e+06	7.79343e+06	2.75024e+07	1.31624e+07	1.27362e+07	6.80791e+06	1.78003e+07	1.38662	0.0873033	0.36363	0.62755
Resveratrol-4'-O-Glucuronide	1.28486e+07	2.3492e+07	1.35993e+07	1.90652e+07	4.08249e+07	2.75317e+07	1.66467e+07	2.91406e+07	0.807801	0.157786	0.463744	0.62674
N-octodecanoylsphinganine	8.57476e+07	4.92498e+07	7.37711e+07	4.03016e+07	7.58142e+07	5.2446e+07	6.95895e+07	5.61873e+07	-0.308626	0.421126	0.690002	0.625916
Isophorone diisocyanate	1.26943e+07	7.59291e+06	1.75313e+07	3.21855e+07	2.77126e+07	1.36447e+07	1.26061e+07	2.45143e+07	0.959493	0.130806	0.426411	0.625874
4-Coumaric acid	5.95389e+07	1.2502e+08	6.18594e+07	1.27078e+08	1.0874e+08	6.79819e+07	8.21394e+07	1.01267e+08	0.302016	0.527293	0.7631	0.625295
Cinnamyldenafil	6.97279e+07	7.58771e+07	7.35053e+07	5.44347e+07	7.83813e+07	4.63542e+07	7.30368e+07	5.97234e+07	-0.290327	0.24512	0.565295	0.624455
Tropicamide	7.15156e+07	5.4187e+07	6.20225e+07	4.59428e+07	5.67184e+07	5.27202e+07	6.25751e+07	5.17938e+07	-0.272808	0.142444	0.444675	0.624427
Azodolen	1.9911e+07	3.24179e+07	2.37186e+07	1.10504e+07	2.04054e+07	1.20911e+07	2.53492e+07	1.45156e+07	-0.80433	0.0842439	0.357361	0.623708
o-Tolyl isobutyrate	1.84338e+07	3.27585e+07	4.8741e+07	6.32427e+06	2.62229e+07	2.37289e+07	3.33111e+07	1.87587e+07	-0.828445	0.247657	0.568728	0.621894
3-(2,6-difluorophenyl)-4-ethyl-1H-pyrazole	1.18816e+07	3.24846e+07	8.95467e+06	6.77227e+06	5.8757e+06	3.97488e+06	1.77736e+07	5.54095e+06	-1.68153	0.175925	0.493404	0.620634
(1R,2R,4aR,5S,6R,8S,8aR)-8a-(Acetoxymethyl)-5,6-dimethyl-5-[(2S,3aS,6aS)-2,3,3a,6a-tetrahydrofuro[2,3-b]furan-2-yl]octahydro-2H-spiro[naphthalene-1,2'-oxirane]-2,8-diyl diacetate	9.337e+06	8.16921e+06	1.32885e+07	1.59285e+06	2.3628e+06	1.28098e+06	1.02649e+07	1.74554e+06	-2.55597	0.00574783	0.102494	0.61885
spiperone	1.3236e+07	1.09071e+07	1.32355e+07	4.86571e+06	4.55895e+06	3.61433e+06	1.24595e+07	4.34633e+06	-1.51938	0.00071262	0.0539632	0.617246
Terpestacin	459646	482459	546773	6.26627e+06	1.41138e+07	8.25277e+06	496293	9.54427e+06	4.26537	0.0184472	0.16222	0.616782
5-(3,5-Dihydroxybenzyl)dihydro-2(3H)-furanone	1.89664e+07	3.11756e+07	2.08628e+07	3.57017e+07	3.3367e+07	3.11611e+07	2.36683e+07	3.34099e+07	0.497324	0.0721967	0.332852	0.616398
(2R)-2-Hydroxy-3-(phosphonooxy)propyl (6Z,9Z,12Z,15Z)-6,9,12,15-octadecatetraenoate	4.82467e+06	2.15176e+06	5.15658e+06	1.17817e+07	1.09892e+07	1.47373e+07	4.04433e+06	1.25027e+07	1.62827	0.0046944	0.0954317	0.616193
(1S,4S,5S,16S,19R,23R)-4,5,24,24-Tetramethyl-25,26-dioxa-7-azaheptacyclo[21.2.1.0~1,20~.0~4,19~.0~5,16~.0~6,14~.0~8,13~]hexacosa-6(14),8,10,12,20-pentaen-22-one	2.17655e+06	6.06299e+07	6.93651e+07	5.94178e+07	6.53989e+07	5.95215e+07	4.40572e+07	6.14461e+07	0.479942	0.457835	0.715944	0.616003
Herniarin	1.9683e+08	3.57646e+08	3.0379e+08	2.94973e+08	3.32204e+08	2.90775e+08	2.86088e+08	3.05984e+08	0.0969954	0.705834	0.862559	0.615885
Prostaglandin E1	1.21026e+07	1.39227e+07	1.22612e+07	1.60079e+07	3.70935e+07	2.02011e+07	1.27622e+07	2.44341e+07	0.937024	0.145586	0.448114	0.613861
(Z)-3-butylidenephthalide	1.12087e+07	1.19321e+07	1.41736e+07	2.26772e+07	2.14737e+07	1.8487e+07	1.24381e+07	2.08793e+07	0.747304	0.00529754	0.0994777	0.613467
Biocytin	4.98166e+07	2.22991e+07	6.54821e+06	1.51586e+07	4.08163e+07	8.24148e+07	2.62213e+07	4.61299e+07	0.814963	0.441391	0.705285	0.612725
2,6-Bis(3,4-methylenedioxyphenyl)-3,7-dioxabicyclo(3.3.0)octane	3.59682e+06	4.81931e+06	5.14923e+06	1.4202e+07	1.28539e+07	1.09197e+07	4.52179e+06	1.26585e+07	1.48514	0.00156629	0.0708101	0.612006
(2R)-2-Hydroxy-3-(phosphonooxy)propyl (11Z)-11-icosenoate	3.4441e+06	1.56767e+07	2.91146e+06	1.41204e+07	2.33535e+07	1.59343e+07	7.34409e+06	1.78027e+07	1.27744	0.106397	0.394698	0.60837
Tosedostat	1.76339e+07	1.78226e+07	1.68467e+07	3.75182e+06	1.42912e+07	6.78469e+06	1.74344e+07	8.27591e+06	-1.07495	0.0436567	0.252612	0.607345
Mexiletine	2.98871e+07	1.53402e+07	2.69321e+07	2.27121e+07	6.48651e+06	8.50612e+06	2.40531e+07	1.25683e+07	-0.93644	0.164821	0.473215	0.605163
MFCD20640990	1.83386e+07	1.22234e+07	3.46333e+07	4.39479e+07	2.34079e+07	3.64219e+07	2.17318e+07	3.45926e+07	0.670657	0.225563	0.546583	0.604884
Quinestrol	3.37212e+07	5.12919e+07	6.72747e+06	4.61017e+07	5.64682e+07	3.48225e+07	3.05802e+07	4.57975e+07	0.582671	0.349883	0.650979	0.603584
lamtidine	1.04348e+07	1.54954e+07	1.27845e+07	2.1446e+07	1.62397e+07	2.88625e+07	1.29049e+07	2.21827e+07	0.781516	0.0782868	0.34821	0.60231
esprocarb	8.82132e+06	1.13158e+07	1.59643e+07	1.44348e+06	884897	6.85559e+06	1.20338e+07	3.06132e+06	-1.97487	0.0338223	0.228612	0.600806
2-Amino-1,3-hexadecanediol	5.47028e+07	6.11233e+07	4.04099e+07	6.86433e+07	1.95753e+07	1.61962e+07	5.20787e+07	3.4805e+07	-0.5814	0.392028	0.672459	0.599406
1,3,24-Trihydroxy-24-(hydroxymethyl)-9,19-cyclolanostan-28-oic acid	4.21963e+06	7.99974e+06	5.97512e+06	1.1956e+07	2.37756e+07	1.18884e+07	6.06483e+06	1.58733e+07	1.38806	0.0749492	0.340334	0.599301
2-(1-Ethyl-3-methyl-1H-pyrazol-5-yl)-5-(4-methylphenyl)-1,3,4-oxadiazole	2.32169e+07	2.97317e+07	1.51451e+07	1.682e+07	1.49453e+07	3.50257e+06	2.26979e+07	1.1756e+07	-0.949164	0.138576	0.440144	0.598872
2-Phenyl-4-pentenal	4.16301e+07	8.49419e+07	6.7822e+07	3.4094e+07	7.47464e+07	3.40262e+07	6.4798e+07	4.76222e+07	-0.444315	0.405924	0.681442	0.597817
Triethyl phosphate	4.16301e+07	8.49419e+07	6.7822e+07	3.4094e+07	7.47464e+07	3.40262e+07	6.4798e+07	4.76222e+07	-0.444315	0.405924	0.681442	0.597817
a-Linolenic Acid	1.01546e+08	1.61592e+08	1.1761e+08	9.50087e+07	2.29684e+08	1.30075e+08	1.26916e+08	1.51589e+08	0.256296	0.606073	0.802358	0.596958
Cumene	3.40148e+07	5.8959e+07	3.64528e+07	6.25233e+07	7.69727e+07	3.53461e+07	4.31422e+07	5.82807e+07	0.433919	0.357121	0.654132	0.596302
frescolat ML	7.85086e+06	4.01042e+06	9.38834e+06	2.08645e+07	1.76306e+07	1.05452e+07	7.0832e+06	1.63468e+07	1.20653	0.0545584	0.283948	0.594106
Isolycopsamine	1.25448e+07	1.53303e+07	1.45542e+07	2.77912e+07	1.77944e+07	2.27378e+07	1.41431e+07	2.27744e+07	0.687314	0.0452695	0.256935	0.590966
RG5927903	2.31712e+07	3.32796e+07	3.54235e+07	2.46992e+07	1.91062e+07	1.90011e+07	3.06248e+07	2.09355e+07	-0.548746	0.0833374	0.357043	0.590031
1,11,21-Trihydroxy-1,6,11,16,21,26-hexaazacyclohentriacontane-2,5,12,15,22,25-hexone	8.67871e+07	4.53011e+07	6.27835e+06	1.97713e+07	6.37119e+07	5.94987e+06	4.61222e+07	2.9811e+07	-0.629616	0.604359	0.801341	0.58986
Mesitol	1.51801e+07	2.30709e+07	1.4129e+07	3.36209e+07	3.07112e+07	1.8876e+07	1.746e+07	2.7736e+07	0.667705	0.125542	0.420373	0.589251
mephenesin	5.69377e+06	1.30145e+07	7.04556e+07	3.75096e+07	6.00429e+07	4.65678e+07	2.97213e+07	4.80401e+07	0.692742	0.442152	0.705507	0.587076
N,N-Bis(2-hydroxyethyl)dodecanamide	1.06806e+07	1.05351e+07	1.88193e+07	1.39092e+07	1.26616e+07	5.64211e+07	1.3345e+07	2.7664e+07	1.05171	0.383457	0.665636	0.586345
Bolandiol dipropionate	6.13694e+06	1.98023e+07	7.68599e+06	1.25476e+06	1.74674e+06	2.0525e+06	1.12084e+07	1.68467e+06	-2.73404	0.092517	0.374144	0.585424
N-[(2E,6E,10E)-3,7,11,15-Tetramethyl-2,6,10,14-hexadecatetraenoyl]-L-cysteine	5.84587e+06	1.93884e+07	1.35396e+07	5.50295e+06	2.33038e+06	2.93112e+06	1.29246e+07	3.58815e+06	-1.84881	0.0819607	0.355672	0.585318
Formylkynurenine	1.67487e+06	640199	1.11494e+07	1.20978e+07	8.27745e+06	2.41144e+07	4.48815e+06	1.48299e+07	1.72432	0.150573	0.452016	0.584918
Arg-Trp	1.75048e+08	3.01969e+08	2.7073e+08	2.18967e+08	2.62343e+08	1.98769e+08	2.49249e+08	2.26693e+08	-0.136846	0.624011	0.812421	0.583417
4-{(Z)-[(4E,7Z,16Z,19Z)-1-Hydroxy-4,7,10,13,16,19-docosahexaen-1-ylidene]amino}butanoic acid	6.99647e+06	4.86012e+06	1.82809e+07	485929	893069	626911	1.00458e+07	668636	-3.90923	0.087516	0.36363	0.582642
5-Methyl-5-(4-methyl-2-oxopentyl)-2,3,4,5-tetrahydro-2,3'-bifuran-2'(5'H)-one	2.59771e+07	1.77977e+07	1.35356e+07	1.13911e+07	4.71815e+06	1.23659e+07	1.91035e+07	9.49174e+06	-1.00909	0.0927349	0.374525	0.582198
.alpha.-Apocholic acid	6.73103e+06	9.86539e+06	8.11725e+06	2.8315e+07	1.39765e+07	1.24561e+07	8.23789e+06	1.82492e+07	1.14749	0.122891	0.417177	0.582025
berythromycin	2.75451e+07	4.28661e+07	2.99101e+07	7.25118e+06	3.02221e+07	2.62596e+07	3.34405e+07	2.12443e+07	-0.654521	0.226459	0.548155	0.580615
Stovine	457395	459334	794857	1.14611e+07	8.21088e+06	5.3865e+06	570529	8.35281e+06	3.87189	0.0114637	0.134859	0.580217
Damascenone	1.268e+08	2.95494e+08	1.42598e+08	2.25952e+08	2.00168e+08	1.65229e+08	1.88297e+08	1.97116e+08	0.0660342	0.883722	0.951007	0.579257
Rhodamine 6G	7.19183e+06	4.36558e+07	3.94654e+07	3.28689e+07	4.88813e+07	4.8258e+07	3.01044e+07	4.3336e+07	0.525595	0.354757	0.654132	0.579144
MFCD00871829	3.39272e+06	5.97881e+06	4.39581e+06	1.31232e+07	8.09887e+06	1.63211e+07	4.58911e+06	1.25144e+07	1.4473	0.0342089	0.228612	0.577906
Dexamethasone beloxil	2.03965e+06	4.37015e+06	7.96365e+06	1.05016e+07	3.24522e+07	6.48157e+06	4.79115e+06	1.64785e+07	1.78214	0.229661	0.54948	0.577888
Methionylleucine	277275	117911	132099	1.13054e+07	6.236e+06	6.02347e+06	175761	7.85496e+06	5.48191	0.0112782	0.134859	0.57779
2-(1,2-Dihydroxy-2-propanyl)-6,10-dimethylspiro[4.5]dec-6-en-8-one	8.99211e+06	1.66703e+07	1.18146e+07	2.41692e+07	2.59326e+07	1.4994e+07	1.24924e+07	2.16986e+07	0.796555	0.0862294	0.36116	0.577114
(3E)-4,8-Dimethyl-1,3,7-nonatriene	1.81275e+06	1.20975e+06	2.12107e+06	1.00626e+07	1.37218e+07	5.64043e+06	1.71452e+06	9.80828e+06	2.51619	0.0262516	0.198324	0.577083
(4aS,5R,6S,8aS)-5-[(3E)-5-methoxy-3-methyl-5-oxopent-3-en-1-yl]-5,6,8a-trimethyl-3,4,4a,5,6,7,8,8a-octahydronaphthalene-1-carboxylic acid	4.2507e+07	6.6557e+07	5.07902e+07	2.21099e+07	3.37309e+07	6.21307e+07	5.32847e+07	3.93238e+07	-0.438318	0.369609	0.66167	0.576031
.beta.-Naphthol ethyl ether	3.67566e+07	7.32194e+07	3.25204e+07	3.55405e+07	3.68646e+07	2.99581e+07	4.74988e+07	3.41211e+07	-0.477228	0.364584	0.658905	0.573061
4-Hydroxytamoxifen	1.72894e+06	1.10164e+06	1.24028e+06	1.38136e+07	7.34509e+06	6.72222e+06	1.35695e+06	9.29362e+06	2.77587	0.0251564	0.194882	0.572599
3-Methoxyestra-1,3,5(10),16-tetraene	1.8921e+07	3.24525e+07	1.90245e+07	2.93191e+07	4.76219e+07	2.7602e+07	2.3466e+07	3.48477e+07	0.57049	0.219486	0.539191	0.572395
6-Phenylhex-3-en-2-one	3.53424e+06	1.32839e+07	6.94463e+06	2.60386e+07	1.86188e+07	9.22073e+06	7.92091e+06	1.79593e+07	1.181	0.149848	0.451255	0.572225
KLK	3.78284e+06	2.98578e+06	9.95559e+06	2.59217e+07	1.45048e+07	7.44166e+06	5.57474e+06	1.59561e+07	1.51713	0.148872	0.451091	0.572152
3-deoxyestrone	1.0668e+07	7.46542e+07	3.70113e+07	5.40108e+07	3.95203e+07	6.22759e+07	4.07778e+07	5.19357e+07	0.34894	0.60179	0.800186	0.571922
Skatole	7.72971e+06	1.61413e+07	9.83151e+06	2.66162e+06	3.36881e+06	3.59497e+06	1.12342e+07	3.20847e+06	-1.80794	0.0343176	0.228612	0.568972
(2S,3R,4bR,6aS,12bS,12cS,14aS)-2-(2-Hydroxy-2-propanyl)-12b,12c-dimethyl-3,4b,5,6,6a,7,12,12b,12c,13,14,14a-dodecahydro-2H-chromeno[5',6':6,7]indeno[1,2-b]indol-3-ol	4.94108e+07	4.43455e+07	7.03731e+07	3.68908e+07	5.1465e+07	4.09799e+07	5.47098e+07	4.31119e+07	-0.343714	0.270259	0.590631	0.568417
2,6-di-tert-butylhydroquinone	1.28609e+07	1.84565e+07	1.18006e+07	1.08193e+07	3.9743e+07	2.8288e+07	1.43727e+07	2.62834e+07	0.870823	0.240982	0.565295	0.567255
5-Hydroxy-DL-tryptophan	8.4435e+06	1.43254e+07	1.38603e+07	5.35788e+06	4.10792e+06	4.38251e+06	1.22097e+07	4.6161e+06	-1.40328	0.0169103	0.158282	0.566609
2,5,7,8-Tetramethyl-6-oxo-2-[(3E,7E)-4,8,12-trimethyl-3,7,11-tridecatrien-1-yl]-2,3,4,6-tetrahydro-8aH-chromen-8a-yl	2.03539e+07	1.01007e+07	1.4758e+07	1.01399e+07	5.72075e+06	4.52312e+06	1.50708e+07	6.7946e+06	-1.1493	0.0728152	0.335193	0.564945
Etretinate	8.55581e+07	3.62922e+07	7.80148e+07	6.39802e+07	5.35146e+07	4.49375e+07	6.66217e+07	5.41441e+07	-0.299187	0.48614	0.738475	0.564061
(2Z)-4-Methyl-2-phenyl-2-pentenal	1.12898e+08	2.12899e+08	8.11817e+07	2.23504e+08	1.74002e+08	7.47834e+07	1.3566e+08	1.5743e+08	0.214716	0.731064	0.877683	0.563627
(11E)-15-Oxo-11-icosenoic acid	2.20497e+08	1.57982e+08	2.36942e+08	2.24805e+08	1.68802e+08	1.67846e+08	2.0514e+08	1.87151e+08	-0.132408	0.587563	0.793916	0.563458
Astemizole	2.12366e+06	8.47993e+06	3.02626e+06	1.11844e+07	2.57727e+07	7.10738e+06	4.54328e+06	1.46882e+07	1.69285	0.166336	0.476158	0.563394
Kynurenic acid	4.45257e+07	6.36061e+07	5.53379e+07	4.52252e+07	5.0462e+07	3.53338e+07	5.44899e+07	4.36737e+07	-0.319225	0.201538	0.521313	0.563306
N~1~-[5-({N~6~-[3-(Arginylamino)propyl]-N~6~-methyllysyl}amino)pentyl]-N~2~-[(4-hydroxy-1H-indol-3-yl)acetyl]aspartamide	1.69219e+07	1.76319e+07	2.33494e+07	1.37306e+07	7.73159e+06	1.22844e+07	1.9301e+07	1.12489e+07	-0.778899	0.041605	0.250968	0.563208
3,8,15-Trihydroxy-12,13-epoxytrichothec-9-en-4-yl acetate	2.3853e+06	2.9645e+06	4.17636e+06	9.47399e+06	8.67381e+06	1.23129e+07	3.17539e+06	1.01536e+07	1.67698	0.00467435	0.0954317	0.562841
5-(2,3-Dihydroxy-3-methylbutyl)-4-[(3,3-dimethyl-2-oxiranyl)acetyl]-3,4-dihydroxy-2-(3-methylbutanoyl)-2-cyclopenten-1-one	1.31968e+06	1.12761e+06	4.27772e+06	1.03627e+07	4.82701e+06	1.64616e+07	2.24167e+06	1.05504e+07	2.23466	0.0771268	0.347128	0.56183
YP2285000	2.39675e+07	4.91532e+07	3.12093e+07	2.45246e+07	1.97439e+07	2.84888e+07	3.47767e+07	2.42525e+07	-0.519989	0.253707	0.574778	0.561619
3-(1H-Indol-3-yl)-2-isocyanopropanoic acid	1.10358e+07	1.0263e+07	2.00616e+07	6.51614e+06	5.2664e+06	4.75582e+06	1.37868e+07	5.51279e+06	-1.32243	0.0603669	0.300808	0.560883
Alpha-Linolenic acid	2.89102e+07	6.45068e+07	2.9067e+07	7.60675e+07	3.01411e+07	5.29405e+07	4.0828e+07	5.30497e+07	0.377785	0.52951	0.764442	0.560045
k-Strophanthidin	8.1376e+06	4.64093e+06	2.6516e+06	8.42639e+06	1.38008e+07	1.83068e+07	5.14338e+06	1.35113e+07	1.39338	0.0629776	0.309674	0.559014
Desmethylsildenafil	1.81344e+06	1.47277e+06	1.86008e+06	7.18079e+06	1.11905e+07	7.65096e+06	1.71543e+06	8.67407e+06	2.33814	0.00542233	0.0994777	0.556326
Amide C22	1.92051e+07	7.72301e+06	1.72596e+07	1.10443e+07	3.73544e+06	3.35558e+06	1.47293e+07	6.04509e+06	-1.28485	0.116071	0.407888	0.555463
Oxadixyl	6.60603e+06	8.92105e+06	1.10993e+07	2.13626e+07	1.12249e+07	1.80309e+07	8.87546e+06	1.68728e+07	0.926803	0.0698143	0.328366	0.555449
9-[(5R)-5-Ethyl-alpha-D-xylopyranosyl]-N-(3-methyl-2-buten-1-yl)-9H-purin-6-amine	4.47224e+06	1.98464e+06	8.03914e+06	2.30419e+07	1.0877e+07	8.58943e+06	4.832e+06	1.41694e+07	1.55209	0.124601	0.418887	0.555023
2,3,4,9-Tetrahydro-1H-beta-carboline-1,3-dicarboxylic acid	1.39191e+07	9.24579e+06	2.89996e+07	9.89997e+06	6.03024e+06	6.52938e+06	1.73882e+07	7.48653e+06	-1.21574	0.178908	0.497582	0.553486
Arbaprostil	4.55045e+06	1.79626e+07	1.29399e+07	4.29132e+06	2.88329e+06	2.56014e+06	1.18177e+07	3.24492e+06	-1.86469	0.095667	0.380282	0.553211
2-[(5E,8E)-5,8-Tetradecadien-1-yl]cyclobutanone	4.91786e+06	1.62664e+07	9.21094e+06	1.9589e+07	2.35856e+07	1.36349e+07	1.01317e+07	1.89365e+07	0.902288	0.115578	0.407888	0.55298
prohydrojasmon	1.75473e+07	1.35823e+07	2.64647e+07	2.20034e+07	2.99908e+07	3.40287e+07	1.91981e+07	2.86743e+07	0.578794	0.142238	0.444675	0.552516
8-Methyl-8-azabicyclo[3.2.1]oct-3-yl 3-hydroxybenzoate	545407	617766	1.01865e+06	8.32876e+06	6.49888e+06	6.87703e+06	727274	7.23489e+06	3.3144	0.000351724	0.0532179	0.552488
Cinnamaldehyde	5.57101e+07	5.27017e+07	7.33833e+07	5.76473e+07	9.61571e+07	6.77673e+07	6.05984e+07	7.38572e+07	0.28546	0.372278	0.662433	0.552072
Serratanidine	2.26044e+06	2.80067e+06	3.21499e+06	1.73867e+07	1.33848e+07	3.70426e+06	2.7587e+06	1.14919e+07	2.05856	0.0985067	0.383201	0.551477
D-Sphingosine	1.98947e+07	2.91604e+07	2.2055e+07	1.64508e+07	1.80366e+07	1.20864e+07	2.37033e+07	1.55246e+07	-0.610534	0.0692329	0.326138	0.551066
FTC	2.90543e+07	1.8653e+07	5.79635e+07	5.16391e+07	4.78981e+07	4.51039e+07	3.52236e+07	4.82137e+07	0.452901	0.33675	0.641972	0.550906
CMPF	1.96107e+07	1.75078e+07	1.6321e+07	1.00809e+07	9.41243e+06	1.31299e+07	1.78132e+07	1.08744e+07	-0.712007	0.00971823	0.128544	0.550206
16-Heptadecene-1,2,4-triol	5.39132e+07	1.41793e+08	2.99758e+07	1.06451e+08	4.8902e+07	1.5387e+07	7.52274e+07	5.69134e+07	-0.402489	0.69314	0.857043	0.54869
(2E)-3-(4-Hydroxyphenyl)-N-[2-(4-hydroxyphenyl)ethyl]acrylamide	4.05722e+06	3.28745e+06	4.42056e+07	3.74335e+06	3.67851e+06	3.4239e+06	1.71834e+07	3.61525e+06	-2.24885	0.37216	0.662433	0.54832
2,3-dinor-8-iso Prostaglandin F2?	2.95829e+08	3.93893e+08	1.82376e+08	3.21212e+08	2.24813e+08	2.99201e+08	2.90699e+08	2.81742e+08	-0.0451538	0.90115	0.95668	0.545426
mesityl (4-methylphenyl) sulfone	3.77543e+07	4.2102e+07	4.4896e+07	2.67994e+07	4.02964e+07	3.14043e+07	4.15841e+07	3.28334e+07	-0.340868	0.122072	0.415924	0.544681
dopaquinone	2.67607e+08	4.44899e+08	5.46859e+08	4.91617e+08	3.61624e+08	4.26765e+08	4.19788e+08	4.26669e+08	0.0234544	0.942607	0.980187	0.544211
4-Oxo-4-(3-pyridyl)butyric acid	1.46004e+07	2.36915e+07	2.41566e+07	1.50247e+07	1.16685e+07	1.16679e+07	2.08162e+07	1.27871e+07	-0.703019	0.072079	0.332816	0.543999
5-Hydroxy-1,7-diphenyl-6-hepten-3-one	1.3816e+07	1.15323e+07	9.92927e+06	6.82611e+06	5.93652e+06	1.52957e+06	1.17592e+07	4.76406e+06	-1.30352	0.0244897	0.19287	0.543466
2-[(4-cyclopropyl-5-hydroxy-4H-1,2,4-triazol-3-yl)sulfanyl]-1-(2,3-dihydro-1,4-benzodioxin-6-yl)-1-ethanone	1.97167e+07	3.24171e+07	2.96368e+07	1.99039e+07	1.67389e+07	2.01085e+07	2.72569e+07	1.89171e+07	-0.52693	0.105798	0.394657	0.542929
Diacetin	1.62546e+07	2.27707e+07	2.02943e+07	3.05048e+07	2.24174e+07	2.86054e+07	1.97732e+07	2.71759e+07	0.458778	0.0749033	0.340334	0.541851
Glucozaluzanin C	1.48834e+06	3.40672e+06	9.62337e+06	2.17426e+07	8.36934e+06	1.10098e+07	4.83948e+06	1.37073e+07	1.50202	0.136533	0.436347	0.541767
S-Aminoethyl-L-cysteine	1.05263e+07	9.9224e+06	1.44784e+07	4.2249e+06	7.79764e+06	1.60777e+06	1.16424e+07	4.54343e+06	-1.35753	0.0363812	0.236056	0.540354
1-linoleoyl-sn-glycerol	2.40737e+07	3.96194e+07	2.82242e+07	2.3371e+07	2.43421e+07	1.68864e+07	3.06391e+07	2.15332e+07	-0.508811	0.155008	0.45983	0.540288
Curcumene	1.78491e+07	2.16637e+07	1.85113e+07	1.45357e+07	1.32627e+07	8.92777e+06	1.93414e+07	1.2242e+07	-0.659847	0.0263608	0.198324	0.540234
tropatepine	1.82263e+06	708595	5.32723e+06	8.60917e+06	6.30171e+06	1.64527e+07	2.61948e+06	1.04545e+07	1.99677	0.0808586	0.355447	0.539878
3-PHENYLPROPANOL	1.29754e+07	1.84957e+07	1.63104e+07	2.84183e+07	2.36219e+07	1.89991e+07	1.59271e+07	2.36797e+07	0.572166	0.0700498	0.328478	0.539711
IN00150	324248	395629	346780	4.50364e+06	1.42123e+07	5.61768e+06	355552	8.11121e+06	4.51178	0.0647812	0.313454	0.539084
DL-Phenylalanine	4.07039e+06	4.68207e+06	6.8836e+06	1.54304e+07	7.47944e+06	1.46025e+07	5.21202e+06	1.25041e+07	1.26249	0.0520699	0.276217	0.539011
Sophoranone	783186	1.28194e+06	1.38768e+06	7.27233e+06	6.14582e+06	8.69596e+06	1.15094e+06	7.37137e+06	2.67913	0.00121979	0.0626227	0.538624
Ethanal tetramer	3.09144e+08	1.95995e+08	2.66592e+08	2.61123e+08	2.59671e+08	2.3175e+08	2.57244e+08	2.50848e+08	-0.0363214	0.86137	0.944899	0.538393
DESTHIENYLETHYL ROTIGOTINE	264220	526044	1.43766e+06	7.74902e+06	5.98521e+06	6.98428e+06	742640	6.90617e+06	3.21715	0.000583264	0.0539632	0.537051
4,5-dihydroxy-3,4-bis(hydroxymethyl)-4a,8,8-trimethyl-1,4,4a,5,6,7,8,8a-octahydronaphthalen-1-yl hexanoate	5.11439e+06	3.25239e+06	6.19295e+06	1.39675e+07	8.15716e+06	1.3118e+07	4.85324e+06	1.17476e+07	1.27534	0.0263331	0.198324	0.535505
Panaxyne	5.96127e+06	9.53036e+06	5.56759e+06	1.00753e+07	9.30868e+06	3.05984e+07	7.01974e+06	1.66608e+07	1.24697	0.245229	0.565295	0.535123
Sumarotene	4.67402e+07	8.51878e+06	3.12272e+07	2.00985e+06	2.59277e+07	2.53383e+07	2.88287e+07	1.77586e+07	-0.698987	0.461621	0.719825	0.534939
nialamide	6.47166e+07	7.2095e+07	4.72552e+07	7.80166e+07	1.3214e+08	2.20907e+07	6.13556e+07	7.74159e+07	0.335434	0.648202	0.829047	0.534579
Blonanserin	1.84971e+06	1.7263e+06	2.62761e+06	2.24708e+06	9.9707e+06	2.17901e+07	2.06787e+06	1.1336e+07	2.45469	0.178663	0.497582	0.533847
Celestolide	3.74257e+06	7.25471e+06	6.98504e+06	1.3383e+07	1.44004e+07	1.02049e+07	5.99411e+06	1.26628e+07	1.07897	0.0170109	0.158282	0.532727
(4-{[3,4,5-trihydroxy-6-(hydroxymethyl)oxan-2-yl]oxy}phenyl)methyl 2,3-dihydroxy-2-[(4-hydroxyphenyl)methyl]butanoate	8.27324e+06	1.35451e+07	1.66537e+07	1.67941e+07	3.27766e+07	1.7067e+07	1.2824e+07	2.22126e+07	0.792528	0.182091	0.502784	0.531577
N-OLEOYL-4-AMINOBUTYRIC ACID	1.95749e+06	1.73973e+06	1.88874e+06	6.80231e+06	9.45926e+06	7.77728e+06	1.86199e+06	8.01295e+06	2.10549	0.00138906	0.0662774	0.531352
NORURON	1.67954e+06	1.32846e+06	1.44242e+06	9.36856e+06	6.39085e+06	7.15421e+06	1.48348e+06	7.63787e+06	2.36419	0.00238195	0.0768269	0.530706
Myxochromide S3	1.03552e+07	1.43385e+07	7.79359e+06	1.20264e+07	2.4616e+07	2.09352e+07	1.08291e+07	1.91925e+07	0.82563	0.116925	0.407888	0.53053
N-({(1S,4S,6S)-4-[2-(Cyclopentylamino)-2-oxoethyl]-6-isopropyl-3-methyl-2-cyclohexen-1-yl}methyl)-2-methoxybenzamide	2.02823e+07	2.37954e+07	2.47002e+07	2.62235e+07	3.89838e+07	2.85234e+07	2.2926e+07	3.12435e+07	0.446575	0.115645	0.407888	0.529698
2,4-Undecadien-1-al	1.39942e+07	1.75926e+07	1.0584e+07	3.6792e+07	2.62881e+07	1.04677e+07	1.40569e+07	2.45159e+07	0.802437	0.256813	0.578341	0.528408
Astaxanthin	4.37887e+06	9.27593e+06	1.03341e+07	1.14959e+07	1.69473e+07	1.70122e+07	7.99631e+06	1.51518e+07	0.922087	0.0506894	0.271729	0.52801
Dehydroacetic Acid	2.96756e+07	3.67223e+07	2.46488e+07	3.07552e+07	4.73747e+07	4.101e+07	3.03489e+07	3.97133e+07	0.387978	0.192111	0.509035	0.527217
Cinnamic acid	1.24627e+08	2.43164e+08	1.27132e+08	2.18727e+08	2.09412e+08	1.17574e+08	1.64974e+08	1.81904e+08	0.140938	0.755221	0.891717	0.526357
Octylamine	3.6121e+07	1.43689e+07	6.08022e+06	3.48051e+07	3.78833e+07	1.77042e+07	1.88567e+07	3.01309e+07	0.676165	0.360897	0.6558	0.526103
JH-III	3.76316e+07	4.54731e+07	4.48868e+07	4.47285e+07	5.70085e+07	5.13186e+07	4.26638e+07	5.10185e+07	0.258008	0.127374	0.422117	0.525618
tutin	7.20352e+07	6.2027e+07	8.9193e+07	7.06262e+07	1.07354e+08	8.20282e+07	7.44184e+07	8.66693e+07	0.219862	0.413675	0.684505	0.523433
1-(5,8-Dimethoxy-2,2-dimethyl-2H-chromen-6-yl)ethanone	2.75003e+07	5.15172e+07	2.6599e+07	5.35113e+07	4.91947e+07	3.4767e+07	3.52055e+07	4.58243e+07	0.380313	0.345359	0.648137	0.523358
EUPATORIOCHROMENE	5.03314e+06	6.41448e+06	9.52832e+06	780335	762510	707826	6.99198e+06	750224	-3.22031	0.00934584	0.125259	0.522043
1-(2-Methoxy-4-pyridinyl)-3-phenylurea	2.7199e+07	2.27329e+07	3.79075e+07	2.1594e+07	2.37973e+07	1.75337e+07	2.92798e+07	2.0975e+07	-0.481236	0.162785	0.469596	0.521777
5-[4-(dimethylamino)phenyl]-3-[(2-pyridin-2-ylethyl)amino]cyclohex-2-en-1-one	351679	539020	2.79873e+07	2.15457e+07	2.57102e+07	1.54123e+07	9.62599e+06	2.08894e+07	1.11776	0.308214	0.626397	0.520446
diisopropyl-m-cresol	1.47091e+07	2.37079e+07	3.04899e+07	2.08188e+07	1.04162e+07	1.02938e+07	2.29689e+07	1.38429e+07	-0.730534	0.18764	0.506302	0.520136
(3aS,4R,9R,9aR,10E)-7-Isopropyl-1-(methoxymethyl)-4,9a-dimethyl-1,2,3,3a,4,5,6,8,9,9a-decahydrodicyclopenta[a,d][8]annulene-1,5,9-triol	4.5526e+06	3.74487e+06	1.70482e+07	1.72646e+06	2.25066e+07	3.64231e+07	8.44857e+06	2.02187e+07	1.25891	0.343418	0.646898	0.519909
(2E)-2-[(4Z)-5-(Methylsulfinyl)-4-penten-2-yn-1-ylidene]-1,6-dioxaspiro[4.4]non-3-ene	9.19118e+07	3.44589e+07	6.26795e+07	5.138e+07	6.42826e+07	4.55855e+07	6.30167e+07	5.37494e+07	-0.229487	0.624105	0.812421	0.519668
SAR150640	1.88912e+07	4.82612e+06	2.76533e+07	1.17722e+07	3.18865e+07	4.31319e+07	1.71235e+07	2.89302e+07	0.756598	0.356171	0.654132	0.519305
ON1225000	1.36376e+07	9.3526e+06	1.96468e+07	7.80347e+06	3.52526e+06	8.79093e+06	1.42124e+07	6.70655e+06	-1.0835	0.0915297	0.372139	0.519091
Temozolomide	1.36376e+07	9.3526e+06	1.96468e+07	7.80347e+06	3.52526e+06	8.79093e+06	1.42124e+07	6.70655e+06	-1.0835	0.0915297	0.372139	0.519091
Benzoyl cyanide	2.18504e+07	3.69655e+07	3.98643e+07	2.63816e+07	2.31272e+07	2.22141e+07	3.28934e+07	2.39076e+07	-0.460327	0.19166	0.509035	0.518205
LLK	240320	387448	305341	7.38118e+06	6.39966e+06	4.68404e+06	311036	6.15496e+06	4.30659	0.00177519	0.071673	0.517507
Ethosuximide	1.3794e+07	3.05191e+07	1.24816e+07	1.10709e+07	9.13897e+06	1.02778e+07	1.89316e+07	1.01625e+07	-0.897535	0.207187	0.525166	0.517391
flamenol	2.9561e+07	3.21582e+07	3.77995e+07	3.95297e+07	3.67049e+07	4.55043e+07	3.31729e+07	4.05796e+07	0.29075	0.105642	0.394563	0.517006
N-[(3-Hydroxy-4,7,7-trimethylbicyclo[2.2.1]hept-2-yl)carbamoyl]-4-methylbenzenesulfonamide	2.23824e+08	1.78064e+08	2.2865e+06	1.71698e+08	1.80116e+08	4.81441e+06	1.34725e+08	1.18876e+08	-0.180558	0.866457	0.946035	0.516825
N-Tridecanoylglycine	1.08583e+07	4.18421e+06	1.56225e+07	9.74773e+06	2.20918e+07	2.62367e+07	1.02217e+07	1.93588e+07	0.921355	0.20007	0.51929	0.516731
(9alpha,13beta)-2-Oxospartein-13-yl (2E)-2-methyl-2-butenoate	1.3359e+07	9.49795e+06	9.61998e+06	5.57709e+06	4.1397e+06	4.65448e+06	1.08256e+07	4.79042e+06	-1.17623	0.010655	0.134078	0.515856
methyl N-cyano-4-(5-nitropyridin-2-yl)tetrahydropyrazine-1(2H)-carbimidothioate	5.99292e+06	1.11447e+07	1.56623e+07	3.21426e+06	4.11202e+06	4.08022e+06	1.09333e+07	3.80216e+06	-1.52384	0.0640551	0.312058	0.515034
DL-Carbidopa	1.68115e+07	1.94103e+07	3.13331e+07	1.83007e+07	1.20679e+07	1.16011e+07	2.25183e+07	1.39899e+07	-0.68671	0.160988	0.466187	0.514028
LG268	1.00699e+07	1.38294e+07	1.50373e+07	7.52068e+06	7.05454e+06	5.59815e+06	1.29789e+07	6.72446e+06	-0.948674	0.0175476	0.160095	0.513143
10-desacetyltaxuyunnanin C	2.81257e+07	5.202e+07	2.98944e+07	5.93143e+07	4.12704e+07	3.91626e+07	3.668e+07	4.65824e+07	0.344792	0.378078	0.665043	0.512255
1-[(9Z)-hexadecenoyl]-sn-glycero-3-phosphocholine	1.39292e+07	1.43847e+07	1.40653e+07	2.55948e+07	2.17873e+07	1.60447e+07	1.41264e+07	2.11423e+07	0.581735	0.0650351	0.314181	0.511347
His-Trp	3.00334e+07	5.18053e+07	3.67524e+07	7.72612e+07	4.81752e+07	3.11146e+07	3.95304e+07	5.21837e+07	0.400637	0.444446	0.707796	0.511151
2,4,6-Triisobutyl-1,3,5-dithiazinane	6.98774e+06	7.03064e+06	5.03253e+06	1.61277e+07	9.63891e+06	1.23638e+07	6.3503e+06	1.27102e+07	1.00108	0.0331939	0.226962	0.510515
C18-Carnitine	8.79117e+06	1.86266e+07	8.78676e+06	2.67566e+07	3.47015e+07	6.12265e+06	1.20682e+07	2.25269e+07	0.900441	0.315691	0.630758	0.510424
MFCD01111382	4.23531e+07	4.95835e+07	4.96434e+07	5.51227e+07	6.1586e+07	4.88851e+07	4.71933e+07	5.51979e+07	0.226032	0.142548	0.444675	0.50834
Tricetamide	1.67459e+07	1.44665e+07	4.26321e+07	1.23324e+07	7.51661e+06	2.14507e+07	2.46148e+07	1.37666e+07	-0.838359	0.335311	0.641972	0.508231
Mesalazine	2.02356e+07	1.78023e+07	1.0809e+07	1.10046e+07	4.66912e+06	1.07518e+07	1.62823e+07	8.80851e+06	-0.886334	0.099817	0.383201	0.507928
2-Deoxyhexopyranose	4.53245e+07	5.68459e+07	3.5115e+07	6.81478e+07	8.85438e+07	2.23242e+07	4.57618e+07	5.96719e+07	0.382909	0.535818	0.764869	0.507646
(2R)-1-(Phosphonooxy)-3-[(9Z)-9-tetradecenoyloxy]-2-propanyl (7Z,10Z,13Z,16Z)-7,10,13,16-docosatetraenoate	1.73231e+06	7.01158e+06	2.1535e+06	1.5264e+07	8.27506e+06	7.86426e+06	3.63246e+06	1.04678e+07	1.52694	0.0805894	0.354804	0.507609
gelsedine	8.88597e+07	1.28321e+07	8.54691e+07	7.42276e+07	8.41937e+07	1.44028e+07	6.2387e+07	5.76081e+07	-0.114974	0.891901	0.952427	0.507306
Cortisol	1.08234e+08	1.24233e+08	2.0009e+08	1.38821e+08	1.44818e+08	2.00254e+08	1.44186e+08	1.61298e+08	0.1618	0.645202	0.82705	0.506769
MFCD00010474	2.42647e+07	1.58788e+07	2.62105e+07	1.9565e+07	4.02744e+07	3.43272e+07	2.2118e+07	3.13889e+07	0.505033	0.251631	0.573617	0.505173
(2E)-1-(4-Hydroxyphenyl)-3-(5-methoxy-2,2-dimethyl-2H-chromen-6-yl)-2-propen-1-one	4.90788e+06	1.7936e+07	7.07502e+06	2.42803e+07	2.6032e+07	7.61653e+06	9.97297e+06	1.93096e+07	0.953226	0.259903	0.580995	0.50506
4,4-Difluoropregn-5-ene-3,20-dione	5.24748e+06	2.37494e+06	3.25764e+06	8.89504e+06	7.31039e+06	1.38262e+07	3.62668e+06	1.00106e+07	1.4648	0.0404982	0.248318	0.504885
13,14-dihydro-15-keto-tetranor Prostaglandin F1?	1.06303e+07	5.48513e+07	5.8126e+07	5.70167e+07	2.46263e+07	6.9776e+07	4.12025e+07	5.0473e+07	0.292779	0.672715	0.844448	0.503823
Amantadine	1.06899e+06	1.25995e+06	2.24603e+06	6.91745e+06	4.86564e+06	1.09054e+07	1.52499e+06	7.56283e+06	2.31013	0.028961	0.205966	0.502956
Hydrocortisone succinate	9.05086e+06	994821	5.23348e+06	1.63267e+07	7.41488e+06	1.35568e+07	5.09305e+06	1.24328e+07	1.28755	0.104976	0.394222	0.502671
Jasmonal	5.61041e+06	3.29926e+06	6.47172e+06	1.82595e+07	1.52613e+07	4.96034e+06	5.12713e+06	1.2827e+07	1.32296	0.136229	0.436194	0.501132
(6aS,8S,10aS,12aR)-10a,12a-Dimethyl-1-(6-methyl-5-methylene-2-heptanyl)-1,2,3,5,6,6a,7,8,9,10,10a,11,12,12a-tetradecahydronaphtho[1,2-h]quinolin-8-ol	2.24951e+07	5.70648e+07	2.39994e+07	2.97577e+07	7.91417e+07	3.65274e+07	3.45198e+07	4.84756e+07	0.489836	0.506225	0.748709	0.500967
VLK	730495	801589	909284	8.02167e+06	6.50628e+06	4.66826e+06	813789	6.39874e+06	2.97506	0.00452924	0.0945531	0.500387
6,8-Diprenylnaringenin	3.1742e+06	4.35622e+06	4.31286e+06	8.2944e+06	1.35118e+07	8.3275e+06	3.94776e+06	1.00446e+07	1.34731	0.0264801	0.198324	0.500045
(17beta)-3-Oxoestr-5(10)-en-17-yl acetate	2.31787e+07	9.13397e+07	2.83193e+07	2.08161e+07	5.02041e+07	3.03787e+07	4.76126e+07	3.37996e+07	-0.494336	0.589184	0.793916	0.500016
2-[(8E)-8-Heptadecen-1-yl]-4,6-dihydroxybenzoic acid	6.32692e+07	3.38398e+07	6.75963e+07	4.02835e+07	4.66889e+07	4.88515e+07	5.49017e+07	4.52746e+07	-0.278149	0.427484	0.695782	0.499977
4-Acetyl-2(3H)-benzoxazolone	1.00674e+09	1.1009e+09	1.48253e+09	1.23036e+09	1.09159e+09	1.28631e+09	1.19672e+09	1.20275e+09	0.00724831	0.971133	0.989092	0.499053
AC-LYS-OH	977452	1.08261e+06	783539	9.22047e+06	5.5778e+06	5.13664e+06	947865	6.64497e+06	2.80951	0.0117592	0.135161	0.497253
Isoxanthohumol	3.61388e+06	5.91764e+06	7.51159e+06	1.25247e+07	1.02574e+07	1.11704e+07	5.68103e+06	1.13175e+07	0.994328	0.0125903	0.139984	0.496939
gamma-L-glutamyl-L-tyrosine	3.32984e+06	6.86598e+06	1.10163e+07	1.49922e+06	307694	246816	7.0707e+06	684577	-3.36857	0.0474514	0.265767	0.496857
Deoxycorticosterone 21-glucoside	3.03359e+07	6.148e+07	5.42078e+07	5.83933e+07	5.40004e+07	6.02511e+07	4.86746e+07	5.75482e+07	0.241604	0.407062	0.681476	0.496645
{10-[(4-Methoxybenzoyl)oxy]-2,4a,6a,9,9,12a,14a-heptamethyl-7-oxo-1,2,3,4,4a,5,6,6a,7,8,8a,9,10,11,12,12a,13,14,14a,14b-icosahydro-2-picenyl}methyl 4-methoxybenzoate	2.6478e+07	1.58018e+07	3.35228e+07	9.23452e+06	1.5605e+07	2.44597e+07	2.52675e+07	1.64331e+07	-0.62068	0.262764	0.582652	0.496354
1-Hexyl-2-methylbenzene	9.14712e+06	1.63064e+07	3.40602e+06	1.81898e+06	2.00016e+06	3.13922e+06	9.61983e+06	2.31945e+06	-2.05223	0.123731	0.418283	0.49545
2,6-Di-tert-butyl-1,4-benzoquinone	1.47697e+07	1.79172e+07	2.06017e+07	2.4052e+07	2.49934e+07	2.23501e+07	1.77629e+07	2.37985e+07	0.422005	0.0312322	0.218987	0.495042
Gly-DL-Phe	2.34692e+06	2.74048e+06	3.86874e+06	1.01062e+07	8.18731e+06	7.10069e+06	2.98538e+06	8.46472e+06	1.50355	0.00520731	0.099201	0.494942
1-O-(Hydroxy{[(6E)-3,7,11-trimethyl-6,10-dodecadien-1-yl]oxy}phosphoryl)-D-xylopyranose	2.53908e+07	1.31399e+07	3.22364e+07	1.1647e+07	1.1195e+07	2.1866e+07	2.35891e+07	1.49027e+07	-0.662549	0.257472	0.578547	0.494854
Valethamate	5.81096e+07	6.54208e+07	5.57999e+07	4.60918e+07	8.02758e+07	8.99129e+07	5.97768e+07	7.20935e+07	0.270285	0.416586	0.686154	0.494479
1-nonanoic acid	376559	562603	451483	6.33357e+06	8.04618e+06	3.85614e+06	463548	6.07863e+06	3.71296	0.00993961	0.12984	0.49437
Sufentanil	9.66962e+07	8.7388e+07	7.47252e+07	7.51811e+07	7.43415e+07	8.1865e+07	8.62698e+07	7.71292e+07	-0.161578	0.249907	0.571666	0.493616
1,2-dioctanoyl-sn-glycero-3-phosphate	1.15269e+06	2.93293e+06	2.55099e+06	6.99595e+06	5.9253e+06	1.05033e+07	2.2122e+06	7.80818e+06	1.8195	0.0196182	0.16692	0.4926
6-Hydroxy-5-methyl-4,11-dioxoundecanoic acid	1.39839e+08	1.25845e+08	1.05552e+08	1.43125e+08	1.13384e+08	1.51751e+08	1.23745e+08	1.36087e+08	0.137152	0.465136	0.720373	0.491886
exalamide	1.4945e+07	8.84313e+06	1.47467e+07	6.24694e+06	5.87202e+06	8.35582e+06	1.2845e+07	6.82493e+06	-0.912318	0.0485405	0.267478	0.491759
(8S,9Z)-9-Heptadecene-4,6-diyne-1,8-diol	5.49532e+06	2.26778e+07	9.45283e+06	1.48065e+07	2.22054e+07	2.44603e+07	1.2542e+07	2.04907e+07	0.708208	0.253005	0.573617	0.490498
Pinidine	707558	1.22204e+06	669705	7.46802e+06	4.49191e+06	6.41037e+06	866433	6.12343e+06	2.82118	0.00409573	0.0945531	0.489815
(1S,4R,5R,6R,6aS,9S,9aE,10aR)-1,5-Dihydroxy-3-isopropyl-9-(methoxymethyl)-6,10a-dimethyl-1,2,4,5,6,6a,7,8,9,10a-decahydrodicyclopenta[a,d][8]annulen-4-yl alpha-D-glucopyranoside	3.924e+06	8.54375e+06	8.14455e+06	912384	900539	1.67341e+06	6.87077e+06	1.16211e+06	-2.56372	0.0190023	0.164569	0.489621
Edoxudine	380850	779258	3.33963e+06	4.72155e+06	6.87209e+06	1.0977e+07	1.49991e+06	7.52356e+06	2.32654	0.0428118	0.25165	0.489268
5-CAFFEOYLSHIKIMIC ACID	4.39915e+06	6.70918e+06	6.50792e+06	696470	589381	593001	5.87208e+06	626284	-3.22898	0.00208642	0.0752352	0.48874
Benzylideneacetone	1.72765e+07	4.56642e+07	3.4757e+07	1.83776e+07	2.02309e+07	3.12991e+07	3.25659e+07	2.33025e+07	-0.482875	0.370923	0.662066	0.488659
N4-[5-(2-Phenyleth-1-ynyl)-3-pyridyl]morpholine-4-carboxamide	2.68047e+06	2.05332e+06	2.32988e+08	5.86791e+07	5.85522e+07	4.64997e+07	7.92406e+07	5.4577e+07	-0.537947	0.764711	0.897117	0.488456
{5-[({3-[(5-{[Benzyl(methyl)amino]methyl}-1,2-oxazol-3-yl)methyl]-3-oxetanyl}amino)methyl]-2-furyl}methanol	3.28525e+06	2.59654e+06	9.73407e+07	1.20874e+07	1.62865e+07	2.34617e+07	3.44075e+07	1.72785e+07	-0.993744	0.617016	0.809766	0.487832
Famprofazone	576689	664059	1.12145e+07	1.17247e+07	1.81296e+07	6.31633e+06	4.15175e+06	1.20569e+07	1.53806	0.182828	0.503443	0.487747
2-undecyl-4(1H)-quinolone	4.92294e+06	8.09299e+06	4.78919e+06	562625	531708	525212	5.93504e+06	539848	-3.45863	0.00750731	0.116242	0.487166
7,14,15,16-Tetrahydroxy-3-methyl-3,4,5,6,7,8,9,10,11,12-decahydro-1H-2-benzoxacyclotetradecin-1-one	4.38358e+07	1.85774e+07	3.92993e+07	6.913e+07	4.02964e+07	2.86158e+07	3.39042e+07	4.60141e+07	0.440612	0.445705	0.709427	0.486024
(-)-Lupinine	1.23331e+07	1.3764e+06	9.9057e+06	1.23996e+06	1.94453e+06	1.1812e+06	7.87172e+06	1.45523e+06	-2.43543	0.126389	0.420845	0.485748
(2E)-5-[(8aS)-2,5,5,8a-tetramethyl-3-oxo-3,4,4a,5,6,7,8,8a-octahydronaphthalen-1-yl]-3-methylpent-2-enoic acid	2.68031e+07	2.72891e+07	2.95247e+07	1.87558e+07	2.53738e+07	2.16623e+07	2.78723e+07	2.19306e+07	-0.345885	0.0467619	0.263605	0.485537
(E,Z)-Gloxazone	2.36357e+07	1.72794e+07	2.13553e+07	1.60585e+07	1.36055e+07	1.52419e+07	2.07568e+07	1.49686e+07	-0.471645	0.0440007	0.253381	0.484326
DK3970000	2.97438e+06	5.47823e+06	2.0557e+06	1.35244e+07	8.37267e+06	6.77861e+06	3.50277e+06	9.55857e+06	1.4483	0.0564919	0.287759	0.484207
(6E)-8-oxogeraniol	5.14813e+06	4.63808e+06	5.26695e+06	1.24384e+07	1.3473e+07	6.98146e+06	5.01772e+06	1.09643e+07	1.12771	0.0424054	0.250968	0.48396
L-Phosphotyrosine	1.1049e+07	2.61625e+07	9.38528e+06	5.02341e+06	7.93861e+06	9.82832e+06	1.55323e+07	7.59678e+06	-1.03181	0.2237	0.54381	0.483566
Genistein	1.58626e+06	2.88782e+06	2.97108e+06	5.2527e+06	8.3012e+06	1.08316e+07	2.48172e+06	8.12848e+06	1.71165	0.0279583	0.203666	0.48285
Linagliptin	1.87278e+07	8.25705e+06	1.1275e+07	4.9824e+06	5.89648e+06	7.99969e+06	1.27533e+07	6.29285e+06	-1.01908	0.116706	0.407888	0.482314
14,18-Dihydroxy-12-oxo-9,13,15-octadecatrienoic acid	1.7602e+07	1.7928e+07	1.67584e+07	1.08478e+07	1.37392e+07	1.22789e+07	1.74295e+07	1.22886e+07	-0.504205	0.00473131	0.0955409	0.48146
S-Isopropyl thiosenecioate	2.16221e+07	2.59921e+07	3.30985e+07	2.41337e+07	1.34629e+07	2.0566e+07	2.69042e+07	1.93875e+07	-0.472704	0.176449	0.494416	0.48058
Cycloheximide	1.16915e+07	5.90265e+06	2.65126e+07	2.02095e+07	3.02689e+07	1.99407e+07	1.47023e+07	2.3473e+07	0.674965	0.279369	0.599298	0.480039
Naproxen	1.9049e+06	2.557e+06	1.70531e+06	1.14212e+07	1.26681e+07	2.20509e+06	2.05574e+06	8.76479e+06	2.09206	0.112573	0.406718	0.479217
N6-Me-dAdo	972423	1.05807e+06	1.10606e+06	1.72171e+07	7.78258e+06	1.03403e+06	1.04552e+06	8.67789e+06	3.05313	0.179221	0.497582	0.47886
Chamazulene	2.02365e+07	3.32654e+07	1.44244e+07	6.53724e+07	2.14684e+07	1.75372e+07	2.26421e+07	3.47927e+07	0.619775	0.497738	0.744705	0.478139
Phenylglyoxylic acid	3.39684e+07	5.45418e+07	4.06536e+07	3.95074e+07	4.14562e+07	1.85595e+07	4.30546e+07	3.31744e+07	-0.376098	0.357482	0.654132	0.477639
Edicotinib	2.79861e+06	3.34484e+06	2.00609e+06	6.01538e+06	6.14248e+06	1.50121e+07	2.71651e+06	9.05666e+06	1.73722	0.102361	0.389303	0.477634
(1R,3S,4S,5R,7R)-4-(3-hydroxybutyl)-5-methyl-10-methylidene-8-oxatricyclo[5.3.0.0脗l,芒聛碌]decan-9-one	5.72968e+07	1.13172e+08	6.00439e+07	8.12745e+07	1.0441e+08	7.97978e+07	7.68375e+07	8.8494e+07	0.20377	0.588669	0.793916	0.47737
Camostat	1.51145e+06	4.79133e+06	5.80214e+06	1.94405e+07	5.3238e+06	8.96508e+06	4.03497e+06	1.12431e+07	1.47841	0.178659	0.497582	0.477272
3-{[3,4,5-Trihydroxy-6-(hydroxymethyl)tetrahydro-2H-pyran-2-yl]amino}-2-[(3,4,5-trihydroxytetrahydro-2H-pyran-2-yl)amino]propanenitrile (non-preferred name)	2.64668e+06	657179	945587	7.19549e+06	7.06228e+06	5.23945e+06	1.41648e+06	6.49907e+06	2.19792	0.00455753	0.0945531	0.47668
Cinnamyl alcohol	2.66615e+07	3.36415e+07	2.75605e+07	3.3301e+07	4.22841e+07	3.30208e+07	2.92878e+07	3.6202e+07	0.305768	0.138968	0.440144	0.476167
MFCD27952927	7.30021e+06	4.5753e+06	8.99125e+06	1.28967e+07	9.29336e+06	1.6896e+07	6.95559e+06	1.30287e+07	0.905448	0.075452	0.341621	0.475875
(Z)-Aconitic Acid	2.54959e+07	2.72006e+07	4.05589e+07	4.41221e+07	2.98944e+07	4.40355e+07	3.10851e+07	3.93507e+07	0.340165	0.285532	0.605231	0.47584
4-Hydroxy-2,5-dimethyl-3-vinyl-5-hexen-2-yl acetate	2.05331e+07	3.06255e+07	1.60267e+07	3.55082e+07	3.66997e+07	2.04493e+07	2.23951e+07	3.08857e+07	0.463758	0.278713	0.598738	0.475593
(1E)-N-(1-Carboxy-2-hydroxypropyl)-3-[(carboxymethyl)amino]-5-hydroxy-5-(hydroxymethyl)-2-methoxy-2-cyclohexen-1-iminium	1.51824e+07	9.66917e+06	8.7065e+06	1.56479e+07	1.96e+07	1.62777e+07	1.1186e+07	1.71752e+07	0.618631	0.0641836	0.312058	0.475516
(Hydroxyethyl)methacrylate	4.12202e+06	5.07968e+06	6.47109e+06	1.08007e+07	8.3067e+06	1.21483e+07	5.22426e+06	1.04186e+07	0.995859	0.0168527	0.158282	0.475404
metconazole	1.03309e+07	1.09718e+07	5.7934e+06	2.09944e+06	3.01361e+06	4.94899e+06	9.03203e+06	3.35401e+06	-1.42916	0.0363385	0.236056	0.475123
Dhurrin	1.50502e+07	2.41276e+07	2.00171e+07	1.46609e+07	1.40617e+07	1.16819e+07	1.97316e+07	1.34682e+07	-0.550952	0.0871568	0.36363	0.47474
Tetralin	9.33385e+07	1.3739e+08	8.2368e+07	1.63116e+08	1.55775e+08	4.51834e+07	1.04365e+08	1.21358e+08	0.217626	0.704423	0.862101	0.474382
arg-leu	684272	685648	799336	5.4651e+06	6.3336e+06	4.78867e+06	723085	5.52913e+06	2.93481	0.000430724	0.0539632	0.473148
(2E,4E,12Z)-N-Isobutyl-2,4,12-octadecatrienamide	2.14176e+07	4.15429e+07	2.46721e+07	3.31781e+07	6.95727e+07	2.05457e+07	2.92109e+07	4.10988e+07	0.49259	0.497876	0.744705	0.47294
Febuprol	1.89517e+07	2.25412e+07	2.14607e+07	1.78772e+07	1.3059e+07	1.53947e+07	2.09845e+07	1.54436e+07	-0.442315	0.0340322	0.228612	0.472644
Budesonide	502130	1.62172e+07	1.89302e+07	2.56522e+07	2.78271e+07	9.84535e+06	1.18832e+07	2.11082e+07	0.828885	0.316682	0.631605	0.472486
lafutidine	1.39341e+06	1.40219e+06	1.91447e+06	6.55959e+06	7.18228e+06	5.44209e+06	1.57002e+06	6.39465e+06	2.02608	0.000852049	0.0564249	0.472328
calcitroic acid	1.21594e+06	2.20141e+06	1.46831e+06	5.57121e+06	4.12989e+06	1.34949e+07	1.62856e+06	7.732e+06	2.24725	0.105339	0.394563	0.470506
Paravallarine	3.15826e+08	2.64321e+08	6.76292e+08	4.97567e+08	3.44242e+08	4.78366e+08	4.18813e+08	4.40058e+08	0.0713893	0.88533	0.951186	0.469818
Phenol, 2-(3,7-dimethylocta-2,6-dienyl)-	8.58487e+06	2.29688e+07	9.67178e+06	1.93449e+07	3.27142e+07	1.47814e+07	1.37418e+07	2.22802e+07	0.697185	0.295147	0.61401	0.469791
MB4970000	1.14854e+07	5.92291e+06	1.54651e+07	1.3896e+07	2.04396e+07	1.81347e+07	1.09578e+07	1.74901e+07	0.674583	0.124273	0.418887	0.469462
PPG Acrylate n10	2.13133e+07	1.68584e+07	2.04543e+07	1.68688e+07	5.09652e+07	1.98194e+07	1.9542e+07	2.92178e+07	0.580269	0.42843	0.695917	0.469164
Isophorone	5.77392e+07	7.56756e+07	6.3626e+07	6.74723e+07	5.29287e+07	5.11171e+07	6.56803e+07	5.71727e+07	-0.200133	0.313952	0.6307	0.468722
(2S)-3-Hydroxy-2-(octanoyloxy)propyl decanoate	1.27783e+08	1.08982e+08	8.20945e+07	8.15669e+07	1.07263e+08	9.62878e+07	1.06286e+08	9.50391e+07	-0.161364	0.500526	0.746109	0.467886
Stigmatellin Y	1.14974e+06	1.79568e+06	1.27709e+06	4.62845e+06	7.45055e+06	6.83057e+06	1.40751e+06	6.30319e+06	2.16294	0.00508667	0.0984704	0.467676
Nornorcapsaicin	1.1572e+07	7.50767e+06	1.05498e+07	1.12185e+07	1.91357e+07	1.76322e+07	9.8765e+06	1.59954e+07	0.695588	0.0874584	0.36363	0.467574
5-Fluoro-2-[(3S)-1-(1-methyl-4-piperidinyl)-3-pyrrolidinyl]-1H-benzimidazole	3.52493e+07	3.92445e+07	3.56369e+07	2.61014e+07	3.50849e+07	3.02755e+07	3.67102e+07	3.04873e+07	-0.267975	0.0976568	0.383201	0.467468
4,5-Dihydroxy-3,4,5-trimethyl-4,5,8,10,12,13,13a,13b-octahydro-2H-[1,6]dioxacycloundecino[2,3,4-gh]pyrrolizine-2,6(3H)-dione	3.56618e+06	8.19554e+06	4.99671e+06	7.47888e+06	8.05477e+06	2.28036e+07	5.58614e+06	1.27791e+07	1.19386	0.238658	0.563002	0.466628
Carboxin	4.65007e+07	1.75165e+07	3.29827e+07	2.25361e+07	2.8707e+07	2.32144e+07	3.23333e+07	2.48191e+07	-0.381569	0.431492	0.697921	0.465936
glycyclamide	411535	584494	484901	7.42176e+06	5.46347e+06	3.58434e+06	493643	5.48986e+06	3.47523	0.0107792	0.134078	0.46575
N-lauroylglycine	5.02601e+06	3.03356e+06	4.74959e+06	6.40286e+06	1.12612e+07	1.14026e+07	4.26972e+06	9.68888e+06	1.18219	0.0368209	0.236293	0.463962
TRIMETHAPHAN	165376	171218	1.19473e+06	5.95288e+06	2.03283e+06	1.07855e+07	510442	6.25706e+06	3.61567	0.0876632	0.363742	0.463841
1-{4-[(3S)-3-(5-Phenyl-1,3,4-oxadiazol-2-yl)-1-pyrrolidinyl]-1-piperidinyl}ethanone	3.38295e+06	4.4914e+06	4.58892e+06	1.16611e+07	6.69708e+06	9.38595e+06	4.15443e+06	9.24803e+06	1.1545	0.0265829	0.198324	0.463447
2,19-dihydroxy-13,20-dimethoxy-4,7,17,22,22-pentamethyl-5,10,21,23-tetraoxahexacyclo[18.2.1.0脗a,脗a芒聛路.0芒聛麓,脗a芒聛露.0芒聛露,脗a芒聛麓.0芒聛赂,脗a脗?]tricosa-6(14),7,12-trien-11-one	2.75484e+07	2.20934e+07	2.90249e+07	2.84967e+07	2.33207e+07	5.47349e+07	2.62222e+07	3.55174e+07	0.437739	0.403092	0.679447	0.462558
(3S,5R,6S)-5,6-epoxy-3-hydroxy-5,6-dihydro-12'-apo-beta-caroten-12'-al	3.36196e+06	4.5793e+06	1.28814e+06	4.86168e+06	1.10004e+07	1.03211e+07	3.07647e+06	8.72772e+06	1.50433	0.0595904	0.298346	0.461685
Desoxycorticosterone acetate	1.2262e+07	4.87669e+06	1.21837e+07	7.84235e+06	1.69643e+06	1.36934e+06	9.77411e+06	3.63604e+06	-1.4266	0.130134	0.426357	0.45907
Basic Violet 1	1.08323e+07	3.18603e+06	2.4029e+07	2.72947e+07	2.28429e+07	1.35213e+07	1.26825e+07	2.12197e+07	0.742567	0.308072	0.626397	0.458837
2-[(5Z,8Z,11Z)-icosatrienoyl]-sn-glycero-3-phosphoethanolamine	4.83606e+07	2.06569e+07	4.39884e+07	3.98406e+07	5.34587e+07	4.42156e+07	3.76687e+07	4.58383e+07	0.283189	0.437842	0.702821	0.458106
Glucosylgalactosyl hydroxylysine	1.57056e+06	2.09508e+06	6.22804e+06	7.79214e+06	5.819e+06	1.38363e+07	3.2979e+06	9.14914e+06	1.47209	0.107167	0.396831	0.457732
(2S,4E)-2-Amino-5-{N'-[(1Z,2S,3R)-1,2-dihydroxy-3-(1H-indol-3-yl)butylidene]carbamimidamido}-4-pentenoic acid	607445	654616	741537	6.51763e+06	5.58496e+06	3.85196e+06	667866	5.31819e+06	2.9933	0.00401104	0.0945531	0.457287
Pyridoxal	3.00003e+07	5.40959e+07	6.79193e+07	5.68039e+07	4.22095e+07	1.61762e+07	5.06718e+07	3.83965e+07	-0.400209	0.491952	0.741354	0.455909
fenpropathrin [ANSI]	1.01439e+07	2.0273e+07	1.87658e+07	8.82455e+06	9.41132e+06	1.23367e+07	1.63942e+07	1.01909e+07	-0.685912	0.136565	0.436347	0.455097
3-[(3-Hydroxytridecanoyl)oxy]-4-(trimethylammonio)butanoate	3.65296e+06	1.78267e+06	1.82819e+06	1.26163e+07	7.28998e+06	4.53655e+06	2.42128e+06	8.14759e+06	1.75061	0.0796317	0.352123	0.454092
PHYLLOQUINONE OXIDE	3.16618e+06	8.04294e+06	2.50832e+06	4.3864e+06	2.31719e+07	9.33793e+06	4.57248e+06	1.22987e+07	1.42746	0.259557	0.58065	0.453977
4-Nitrobenzaldehyde	1.81922e+07	2.13894e+07	1.92349e+07	1.60557e+07	1.30801e+07	1.50278e+07	1.96055e+07	1.47212e+07	-0.413365	0.019016	0.164569	0.453873
Carbendazim	5.12333e+06	8.80063e+06	6.17837e+06	2.24569e+06	1.70448e+06	1.9753e+06	6.70078e+06	1.97516e+06	-1.76236	0.0128556	0.140146	0.45092
ARECOLINE	2.27873e+07	5.81764e+07	1.13479e+07	2.04096e+07	1.87401e+07	2.43944e+07	3.07705e+07	2.11814e+07	-0.538753	0.536369	0.764869	0.450508
4,6-Henicosanedione	1.92649e+06	6.06201e+06	609432	2.30294e+06	9.46388e+06	1.74574e+07	2.86598e+06	9.74142e+06	1.7651	0.215334	0.534727	0.450481
disofenin	582111	818067	1.1208e+06	6.46491e+06	5.42977e+06	4.05159e+06	840327	5.31542e+06	2.66116	0.00334421	0.088815	0.449847
Sarpogrelate	1.52828e+06	1.90207e+06	1.47696e+06	4.45427e+06	7.43307e+06	6.76917e+06	1.63577e+06	6.21884e+06	1.92667	0.00737916	0.115214	0.449305
(2,7-Dimethyloctahydro-1H-cyclopenta[c]pyridin-4-yl)methanol	4.64381e+06	6.3421e+06	2.9585e+06	1.81739e+07	1.27097e+07	3.53554e+06	4.64814e+06	1.1473e+07	1.30352	0.194269	0.510799	0.449157
2-Aminoadenosine	1.58476e+06	9.17839e+06	2.11276e+07	1.25807e+07	1.38008e+07	3.00653e+07	1.06303e+07	1.88156e+07	0.823753	0.36446	0.658905	0.448968
17a-Aza-D-homoandrost-5-en-3beta-ol	2.54416e+07	5.24476e+07	2.34773e+07	3.7254e+07	5.363e+07	3.79907e+07	3.37888e+07	4.29583e+07	0.346389	0.44231	0.705507	0.448889
3,3'-(3,7,13,18-Tetramethyl-2,17-divinyl-13,24-dihydro-2H,3H-porphine-8,12-diyl)dipropanoic acid	5.89063e+06	8.17204e+06	4.65422e+06	1.65717e+06	625041	2.29251e+06	6.23896e+06	1.52491e+06	-2.03258	0.0143974	0.145365	0.448722
spirotetramat	1.19669e+07	7.52454e+06	1.28105e+07	1.42963e+07	1.15923e+07	2.77005e+07	1.07673e+07	1.7863e+07	0.730319	0.247381	0.568728	0.448092
6beta-Hydroxy-D-homo-17a-oxaandrost-4-ene-3,17-dione	1.42146e+07	3.46353e+07	7.67384e+07	5.33876e+07	7.29835e+07	3.99233e+07	4.18628e+07	5.54315e+07	0.405038	0.549028	0.770623	0.447425
[N'-{5-[Acetyl(hydroxy-kappaO)amino]pentyl}-N-[5-({4-[(5-aminopentyl)(hydroxy-kappaO)amino]-4-oxobutanoyl}amino)pentyl]-N-(hydroxy-kappaO)succinamidato(3-)]iron	6.78084e+06	1.17803e+07	1.06191e+07	7.66444e+06	2.59976e+06	2.56929e+06	9.72674e+06	4.27783e+06	-1.18508	0.0742565	0.338739	0.447014
(18R)-24-Amino-21-hydroxy-21-oxido-15-oxo-16,20,22-trioxa-21lambda~5~-phosphatetracosan-18-yl (6Z,9Z,12Z)-6,9,12-octadecatrienoate	1.8673e+07	1.2937e+07	5.50079e+06	1.12948e+07	4.19384e+06	473455	1.23702e+07	5.32068e+06	-1.21719	0.228388	0.548999	0.446767
Sarcostin	1.6333e+07	2.17117e+07	1.33287e+07	1.46293e+07	1.07374e+07	8.0624e+06	1.71245e+07	1.1143e+07	-0.61992	0.126434	0.420845	0.44663
6-[4-(1,3-Benzodioxol-5-yl)tetrahydro-1H,3H-furo[3,4-c]furan-1-yl]-1,3-benzodioxol-5-ol	1.43712e+06	1.30889e+06	2.00156e+06	4.13385e+06	7.38586e+06	7.10513e+06	1.58253e+06	6.20828e+06	1.97197	0.0120993	0.137777	0.446166
Suvorexant	7.55935e+06	8.40841e+06	1.78846e+07	6.43543e+06	7.52572e+06	587563	1.12841e+07	4.84957e+06	-1.21837	0.178529	0.497582	0.445654
N-(4-{(R)-Hydroxy[(3R)-4-(4-methoxybenzyl)-5-oxo-3-morpholinyl]methyl}phenyl)-4-(2-methyl-2-propanyl)benzamide	1.26401e+07	5.44451e+06	2.35807e+07	2.10182e+07	1.34851e+07	3.14136e+07	1.38884e+07	2.19723e+07	0.661803	0.33624	0.641972	0.44545
2-Amino-6-[(E)-(5-amino-5-carboxy-2-hydroxypentylidene)amino]-5-hydroxyhexanoic acid (non-preferred name)	581734	549889	803190	6.80938e+06	5.14975e+06	3.55114e+06	644937	5.17009e+06	3.00296	0.00868849	0.120171	0.445184
5-Aminopentanamide	1.43195e+07	9.84205e+06	1.29155e+07	7.04034e+06	8.31849e+06	7.86718e+06	1.2359e+07	7.742e+06	-0.674787	0.0283035	0.204122	0.444895
Myxalamid C	1.12629e+06	703438	1.37131e+06	9.48007e+06	4.69046e+06	4.08804e+06	1.06701e+06	6.08619e+06	2.51196	0.0431002	0.252028	0.444064
Leu-Val	1.3726e+06	1.43352e+06	2.08275e+06	6.65366e+06	5.66126e+06	5.27856e+06	1.62962e+06	5.86449e+06	1.84747	0.000830202	0.0564249	0.443285
Mangostin	9.23936e+06	6.5621e+06	1.60428e+07	9.53186e+06	2.77937e+07	1.69501e+07	1.06148e+07	1.80919e+07	0.769271	0.281154	0.601053	0.442703
2-Methyl-4-quinolinol	7.5238e+06	8.59887e+06	5.2161e+06	2.75761e+06	2.64802e+06	2.36556e+06	7.11292e+06	2.5904e+06	-1.45727	0.0108115	0.134078	0.442663
Pentetic acid	1.10841e+07	8.25246e+06	6.90693e+06	1.21682e+07	1.44776e+07	1.39844e+07	8.74784e+06	1.35434e+07	0.630593	0.0276885	0.202883	0.442191
Thromboxane	6.794e+06	1.22217e+07	8.49092e+06	5.46081e+06	4.47582e+06	2.44353e+06	9.16887e+06	4.12672e+06	-1.15175	0.0513151	0.27317	0.441244
NS1800000	1.57629e+07	1.63891e+07	3.0339e+07	3.06161e+07	2.46002e+07	2.83479e+07	2.08303e+07	2.78547e+07	0.419238	0.238214	0.562896	0.441105
Erythronolide B	2.74801e+06	4.42586e+06	7.45385e+06	9.45257e+06	8.26476e+06	1.12681e+07	4.8759e+06	9.6618e+06	0.986622	0.0425939	0.251006	0.439221
Botrydial	7.46631e+06	1.81648e+07	1.34327e+06	3.5685e+06	1.61852e+06	1.37685e+06	8.99147e+06	2.18795e+06	-2.03898	0.242403	0.565295	0.439128
[(2R,3R,4E,6E,9R,11S,12S,13S,14E)-2-Ethyl-9,11,13-trimethyl-8,16-dioxo-12-{[3,4,6-trideoxy-3-(dimethylamino)-beta-D-xylo-hexopyranosyl]oxy}oxacyclohexadeca-4,6,14-trien-3-yl]methyl 6-deoxy-beta-D-allopyranoside	2.07819e+06	3.20784e+06	3.68598e+06	2.9291e+06	1.20338e+07	1.15026e+07	2.99067e+06	8.82184e+06	1.56061	0.122798	0.417177	0.439074
Ephedrine	1.44725e+07	2.18761e+07	2.13229e+07	2.37959e+07	2.60802e+07	2.38207e+07	1.92238e+07	2.45656e+07	0.353744	0.0993191	0.383201	0.438808
1,5-dimethyl-4-[2-(3-methyl-5-oxo-1-phenyl-4,5-dihydro-1H-pyrazol-4-yliden)hydrazino]-2-phenyl-2,3-dihydro-1H-pyrazol-3-one	1.18691e+07	3.60512e+07	5.76795e+06	6.99781e+06	1.31617e+07	7.82047e+06	1.78961e+07	9.32666e+06	-0.940213	0.415635	0.685715	0.438443
hernanol	3.11397e+06	1.99069e+06	597903	9.93408e+06	1.80779e+06	1.06068e+07	1.90086e+06	7.44955e+06	1.9705	0.130174	0.426357	0.438266
16?-hydroxytestosterone	6.64061e+07	1.06927e+08	9.73107e+07	6.08183e+07	1.01601e+08	7.26421e+07	9.02145e+07	7.83539e+07	-0.203354	0.528606	0.763906	0.437738
(1R,4aS,5R,8aS)-5-(5-hydroxy-3-methylpentyl)-1,4a-dimethyl-6-methylidene-decahydronaphthalene-1-carboxylic acid	8.52432e+07	1.21705e+08	8.44516e+07	1.06351e+08	1.00069e+08	4.77983e+07	9.71332e+07	8.47395e+07	-0.19693	0.607342	0.802985	0.437
ionene	9.30393e+06	2.04945e+07	1.2445e+07	1.43644e+07	3.11783e+07	1.89707e+07	1.40811e+07	2.15045e+07	0.610873	0.285211	0.604997	0.436184
Hydroxyhomosildenafil	1.1922e+07	1.64141e+07	2.51956e+06	5.40054e+06	4.48073e+06	1.58387e+06	1.02852e+07	3.82171e+06	-1.42828	0.203127	0.523283	0.434695
AC 45594	3.88148e+06	3.61637e+06	4.09727e+06	6.22351e+06	2.27846e+07	3.97102e+06	3.86504e+06	1.0993e+07	1.50803	0.29587	0.614559	0.434645
LysoPC(18:4(6Z,9Z,12Z,15Z))	1.27236e+07	1.64476e+07	2.06594e+07	1.35987e+07	1.03234e+07	9.43559e+06	1.66102e+07	1.11192e+07	-0.579015	0.104017	0.392363	0.433689
(+/-)-Camphoric acid	1.17526e+07	1.3934e+07	1.03291e+07	1.05266e+07	5.96238e+06	3.96432e+06	1.20052e+07	6.81778e+06	-0.816288	0.0784689	0.348508	0.433286
(3E,5S,8R,11E,13S,16R)-5,13-dihydroxy-8,16-dimethyl-1,9-dioxacyclohexadeca-3,11-diene-2,10-dione	2.01367e+06	1.75257e+06	538462	8.78186e+06	5.78443e+06	3.801e+06	1.4349e+06	6.12243e+06	2.09315	0.0366048	0.23627	0.432581
MFCD08063737	5.69598e+06	7.74546e+06	8.70017e+06	3.26512e+06	3.53093e+06	2.53862e+06	7.38053e+06	3.11155e+06	-1.24609	0.0102758	0.132449	0.430333
(2Z,4Z,6Z)-2,4,6-Nonatrienal	2.09076e+07	2.18623e+07	7.77092e+07	2.24377e+07	1.87845e+07	4.30616e+07	4.01597e+07	2.80946e+07	-0.515454	0.583213	0.790404	0.43031
isepamicin	6.26686e+06	9.66129e+06	5.19476e+06	3.73164e+06	1.72123e+06	1.7827e+06	7.04097e+06	2.41186e+06	-1.54563	0.0366668	0.23627	0.430282
TOBORINONE	1.06365e+07	7.78783e+06	1.83945e+07	1.28368e+07	1.37682e+07	3.30975e+07	1.22729e+07	1.99008e+07	0.697348	0.356511	0.654132	0.427857
Monolaurin	1.39325e+07	1.30704e+07	1.11929e+07	9.80358e+06	9.72999e+06	4.05892e+06	1.27319e+07	7.86416e+06	-0.695083	0.078137	0.34821	0.427631
Leucyltryptophan	986192	877712	866668	6.13699e+06	5.79589e+06	3.32796e+06	910191	5.08695e+06	2.48256	0.00920427	0.124463	0.42698
N~6~-[(2R)-3,4-Dihydro-2H-pyrrol-2-ylcarbonyl]-L-lysine	306331	310758	385114	5.01826e+06	3.60889e+06	4.08803e+06	334068	4.23839e+06	3.6653	0.000708317	0.0539632	0.426835
8,9-DiHETrE	1.22081e+07	8.49913e+06	2.01617e+07	1.33226e+07	2.37827e+07	2.37948e+07	1.3623e+07	2.03e+07	0.575439	0.244634	0.565295	0.425917
1,4-Naphthoquinone	4.3097e+06	4.5526e+06	4.89872e+06	8.77934e+06	7.16991e+06	9.92948e+06	4.58701e+06	8.62624e+06	0.911179	0.00783958	0.117555	0.425761
Musizin	518029	538996	569725	5.00651e+06	3.96281e+06	4.21828e+06	542250	4.39587e+06	3.01912	0.000254631	0.0520547	0.425675
Benzaldehyde	1.88401e+07	3.65494e+07	2.09253e+07	2.25577e+07	2.00927e+07	1.2135e+07	2.54382e+07	1.82618e+07	-0.478172	0.325732	0.637779	0.425519
prostaglandin G2 2-glyceryl ester	1.06085e+07	9.74999e+06	1.00046e+07	6.53512e+06	6.56949e+06	5.73891e+06	1.01211e+07	6.28117e+06	-0.688253	0.000497259	0.0539632	0.425247
Axitinib	9.15967e+06	4.14658e+06	3.57129e+06	1.19277e+06	947441	904934	5.62585e+06	1.01505e+06	-2.47052	0.06038	0.300808	0.424622
4-[(2-Isopropyl-5-methylcyclohexyl)oxy]-4-oxobutanoic acid	1.32743e+07	2.00398e+07	1.39302e+07	2.99205e+07	2.5953e+07	1.23928e+07	1.57481e+07	2.27554e+07	0.531034	0.288262	0.607194	0.42442
2-(2-Ethoxyethoxy)ethanol	9.16567e+06	1.67305e+07	1.92379e+07	7.63806e+06	9.06422e+06	1.14527e+07	1.50447e+07	9.38498e+06	-0.680829	0.154159	0.45824	0.423993
Acetyldigoxin	3.34126e+06	1.10118e+07	5.10777e+06	1.3078e+06	1.59206e+06	1.51895e+06	6.48696e+06	1.47294e+06	-2.13885	0.0968345	0.381997	0.423347
2-amino-3-carboxymuconic acid semialdehyde	158613	150521	757491	6.59664e+06	2.24531e+06	5.1191e+06	355542	4.65368e+06	3.71028	0.0292791	0.207211	0.422977
Portulacaxanthin I	1.22126e+07	2.23636e+06	2.23689e+07	2.51433e+07	1.48731e+07	1.9024e+07	1.22726e+07	1.96802e+07	0.681298	0.320173	0.633858	0.4229
Vildagliptin	1.65686e+06	6.09067e+06	7.37018e+06	7.01643e+06	1.31047e+07	1.05057e+07	5.03924e+06	1.0209e+07	1.01856	0.104609	0.393615	0.422316
Tozadenant	538597	621795	977521	2.79985e+06	5.19654e+06	7.06035e+06	712638	5.01892e+06	2.81613	0.0255463	0.194911	0.421926
(4S)-4-[(2E,4Z)-2,4-Decadienoyloxy]-4-(trimethylammonio)butanoate	7.8371e+06	2.73489e+07	4.81218e+06	8.93698e+06	4.94766e+06	4.61578e+06	1.33327e+07	6.16681e+06	-1.11238	0.375786	0.66487	0.421736
Lupeol	2.68679e+06	647606	3.63837e+06	4.44595e+06	6.13202e+06	1.13565e+07	2.32426e+06	7.31149e+06	1.6534	0.0919165	0.372711	0.421612
Lamioside	2.97214e+06	7.88053e+06	4.14201e+06	435732	601724	613135	4.99823e+06	550197	-3.1834	0.0398324	0.245228	0.420873
[(2R,3R,4E,6E,9R,11S,12S,13S,14E)-2-Ethyl-9,11,13-trimethyl-8,16-dioxo-12-{[3,4,6-trideoxy-3-(dimethylamino)-beta-D-xylo-hexopyranosyl]oxy}oxacyclohexadeca-4,6,14-trien-3-yl]methyl 6-deoxy-2-O-methyl-beta-D-allopyranoside	4.02464e+06	2.41216e+06	4.04677e+06	6.85469e+06	9.18187e+06	6.77424e+06	3.49453e+06	7.6036e+06	1.12159	0.0127168	0.140146	0.420663
L-(+)-norleucine	7.10936e+06	2.36793e+07	1.26876e+07	1.0324e+07	5.9099e+06	8.80207e+06	1.44921e+07	8.34532e+06	-0.796227	0.289353	0.608223	0.419744
Cinobufagin	8.00874e+06	6.53625e+06	7.86919e+06	1.16641e+07	1.27662e+07	1.01428e+07	7.47139e+06	1.15244e+07	0.625241	0.0105358	0.134078	0.419569
1,4-Androstadiene-3,17-dione	1.14204e+07	6.75603e+06	1.2169e+07	8.94919e+06	1.55355e+06	4.02826e+06	1.01151e+07	4.84367e+06	-1.06234	0.128272	0.423243	0.419521
Remoxipride	5.29953e+06	6.0998e+06	4.58411e+06	1.13047e+06	1.28022e+06	2.04174e+06	5.32781e+06	1.48414e+06	-1.84391	0.00179683	0.071673	0.418991
Convalloside	9.48302e+06	6.86604e+06	2.24673e+06	1.56978e+06	1.72137e+06	812051	6.19859e+06	1.36774e+06	-2.18015	0.0863254	0.36116	0.41823
(-)-Andrographolide	1.94724e+07	1.37294e+07	1.62034e+07	1.30115e+07	1.60235e+07	3.97166e+06	1.64684e+07	1.10022e+07	-0.581903	0.242059	0.565295	0.417895
sparsentan	3.81047e+06	1.64767e+06	2.62386e+06	5.61588e+06	6.97948e+06	7.47435e+06	2.694e+06	6.6899e+06	1.31224	0.00879729	0.120575	0.417718
(+/-)-Eucalyptol	1.6411e+06	1.86601e+06	1.53295e+06	6.07886e+06	4.66066e+06	5.46976e+06	1.68002e+06	5.40309e+06	1.68531	0.00091347	0.0564674	0.416972
1-(2-Amino-2-carboxyethyl)-4-hydroxy-2,5-cyclohexadiene-1-carboxylic acid	2.5816e+07	3.18339e+07	3.81186e+07	3.94638e+07	2.88306e+07	4.65966e+07	3.19228e+07	3.8297e+07	0.262642	0.366528	0.660056	0.416318
Nikethamide	3.90469e+06	4.00255e+06	6.33476e+06	1.08101e+06	544518	852447	4.74733e+06	825991	-2.52292	0.0083669	0.118427	0.415294
Valyl-4-hydroxyproline	855314	831137	1.09884e+06	4.31387e+06	3.62802e+06	6.6586e+06	928432	4.86683e+06	2.39012	0.0129088	0.140146	0.415214
Menadiol	5.72044e+06	5.34518e+06	1.19707e+07	1.11134e+07	1.45088e+07	1.23651e+07	7.67877e+06	1.26624e+07	0.721605	0.10295	0.390282	0.413998
1-(3,4-Dimethylphenyl)-1,2-ethanediol	2.27973e+07	2.53677e+07	4.19445e+07	2.47377e+07	2.52969e+07	1.85283e+07	3.00365e+07	2.28543e+07	-0.39425	0.323255	0.63581	0.413647
caroxazone	2.25821e+06	2.05271e+06	4.8106e+06	7.71945e+06	4.60835e+06	1.02717e+07	3.04051e+06	7.53317e+06	1.30894	0.0733656	0.336704	0.413421
Falcarinol	1.03846e+07	1.24097e+07	1.25161e+07	1.36828e+07	1.86921e+07	1.62214e+07	1.17701e+07	1.61988e+07	0.460759	0.0507753	0.271729	0.412522
Nonoxynol	1.46307e+07	1.5181e+07	7.13712e+06	1.22699e+07	1.97275e+07	2.29112e+07	1.23163e+07	1.83029e+07	0.571503	0.216517	0.535493	0.411821
6-Ethyl-3-(hydroxymethyl)-5,6,7,8-tetrahydro-4H-chromen-4-one	2.20644e+07	2.49973e+07	3.34613e+07	2.34707e+07	1.67889e+07	2.26183e+07	2.6841e+07	2.09593e+07	-0.356845	0.216366	0.535493	0.410778
N-dodecanoylsphinganine	5.64057e+07	4.2278e+07	5.76573e+07	3.03817e+07	5.8125e+07	4.66524e+07	5.21137e+07	4.5053e+07	-0.210038	0.496027	0.744705	0.410725
4,8,12-trimethyltrideca 1,3,7,11-tetraene	1.25755e+07	2.04197e+07	2.49118e+06	1.12603e+07	2.64558e+06	928752	1.18288e+07	4.94487e+06	-1.2583	0.321817	0.635298	0.410667
Ferimzone	1.57215e+07	1.68691e+07	1.13523e+07	3.20765e+07	2.41068e+07	9.48544e+06	1.46476e+07	2.18896e+07	0.579573	0.348481	0.650774	0.407815
Etonogestrel	4.35051e+06	1.53641e+07	4.18458e+06	1.19414e+07	2.29359e+07	8.74539e+06	7.96639e+06	1.45409e+07	0.868116	0.310776	0.627461	0.407264
4-Aminobenzyl alcohol	1.40946e+07	1.51092e+07	1.11718e+07	9.15673e+06	8.64659e+06	1.02461e+07	1.34585e+07	9.34981e+06	-0.525513	0.0318983	0.222115	0.406762
UNII:74D1OHC38H	9.54356e+07	1.72817e+08	1.01165e+08	1.4988e+08	1.32967e+08	1.06606e+08	1.23139e+08	1.29818e+08	0.0761945	0.822569	0.927956	0.406697
7-Ethoxycoumarin	3.84212e+06	4.11348e+06	3.1746e+06	2.29814e+07	4.44716e+06	4.47356e+06	3.71006e+06	1.0634e+07	1.51917	0.325271	0.6377	0.406241
Baeocystin	834625	417849	756634	3.68435e+06	3.9868e+06	4.99386e+06	669703	4.22167e+06	2.65622	0.00103264	0.0602463	0.405617
capuride	1.30851e+06	430435	779872	5.77289e+06	3.4371e+06	4.4123e+06	839607	4.54076e+06	2.43515	0.00691822	0.111464	0.405153
(4S)-4-[(6-Carboxyhexanoyl)oxy]-4-(trimethylammonio)butanoate	1.35085e+07	2.35112e+07	2.14938e+07	2.5989e+07	2.20096e+07	2.51771e+07	1.95045e+07	2.43919e+07	0.322595	0.211191	0.529735	0.404936
4-carbamoyl-3-{2-[(1E)-3,5-dimethyl-2-oxocyclohexylidene]ethyl}butanoic acid	1.79718e+07	1.5247e+07	2.42121e+07	3.10567e+07	1.90396e+07	2.50593e+07	1.91436e+07	2.50519e+07	0.388053	0.247543	0.568728	0.402613
5-Ethyl-3,8-dimethyl-1,7-dihydroazulene	1.40103e+07	2.18172e+07	2.04259e+07	3.09111e+07	1.70528e+07	2.47615e+07	1.87511e+07	2.42418e+07	0.370518	0.305317	0.625162	0.401772
Dihomo-纬-linolenic acid ethyl ester	9.99588e+06	2.11831e+07	1.40799e+07	1.52445e+07	3.15885e+07	1.85441e+07	1.50863e+07	2.17924e+07	0.530587	0.323811	0.636073	0.401691
isopinocamphone	3.7825e+06	1.271e+07	6.20237e+06	1.3301e+07	1.26716e+07	1.08475e+07	7.56494e+06	1.22734e+07	0.698131	0.163843	0.471749	0.401662
2-arachidonyl-sn-glycero-3-phosphoethanolamine	1.41788e+06	3.37871e+06	2.34103e+06	2.92237e+06	1.18353e+07	7.24012e+06	2.37921e+06	7.33259e+06	1.62384	0.133299	0.429953	0.401607
(2R)-1-(Pentadecanoyloxy)-3-(phosphonooxy)-2-propanyl (6Z,9Z,12Z,15Z)-6,9,12,15-octadecatetraenoate	2.93134e+06	2.64289e+06	2.97042e+06	2.57119e+06	1.0157e+07	1.07005e+07	2.84821e+06	7.80953e+06	1.45518	0.131845	0.427578	0.40157
(5E)-2,10-Diamino-5-{[(5-amino-5-carboxypentyl)amino]methyl}-5-undecenedioic acid (non-preferred name)	1.85529e+06	1.33949e+06	1.46289e+06	9.46701e+06	7.87832e+06	1.62543e+06	1.55256e+06	6.32359e+06	2.0261	0.117559	0.407888	0.401094
Ciprofloxacin	1.78815e+06	2.66969e+06	1.33924e+06	6.88235e+06	6.81393e+06	3.74529e+06	1.93236e+06	5.81386e+06	1.58913	0.0246704	0.193092	0.400891
3-Methoxy-4-hydroxyhippuric acid	7.38146e+06	3.78878e+07	3.29953e+07	2.0893e+07	1.28963e+07	2.37533e+07	2.60882e+07	1.91809e+07	-0.443731	0.527795	0.763157	0.400789
5-[(1-Carboxyvinyl)oxy]-4-hydroxy-3-(phosphonooxy)-1-cyclohexene-1-carboxylic acid	2.09057e+06	1.93523e+06	1.37917e+06	7.34748e+06	8.71255e+06	2.54944e+06	1.80165e+06	6.20315e+06	1.78368	0.0794136	0.351672	0.400744
Enpromate	404283	337180	358163	5.02049e+06	4.13191e+06	2.741e+06	366542	3.96446e+06	3.43508	0.0056112	0.101247	0.400146
Glycerol 3-phosphate	1.08258e+07	7.72784e+06	9.68721e+06	1.56673e+07	1.64532e+07	9.88576e+06	9.41362e+06	1.40021e+07	0.57282	0.112134	0.405993	0.39925
callystatin A	4.04176e+07	2.19013e+07	3.84234e+07	3.43402e+07	2.81592e+07	1.95124e+07	3.35808e+07	2.73373e+07	-0.296766	0.439154	0.704554	0.399126
2-{[4-methyl-5-(2-naphthyl)-4H-1,2,4-triazol-3-yl]sulfanyl}-N-phenylacetamide	1.34796e+07	3.98507e+07	1.70553e+07	5.37277e+07	2.64907e+07	1.55696e+07	2.34619e+07	3.19293e+07	0.444564	0.578809	0.787495	0.398781
Bleekerine	4.92762e+06	8.48074e+06	5.08395e+06	2.41188e+06	1.84615e+06	2.57057e+06	6.16411e+06	2.2762e+06	-1.43726	0.0300677	0.212297	0.398519
hydroxystilbamidine	1.92006e+07	1.38144e+07	2.4501e+07	1.83679e+07	3.42971e+07	2.35604e+07	1.9172e+07	2.54085e+07	0.406308	0.328887	0.639378	0.397861
Piribedil	3.36449e+06	6.31334e+06	9.27399e+06	8.1823e+06	1.3527e+07	1.12781e+07	6.31727e+06	1.09958e+07	0.799581	0.112188	0.405993	0.397696
(1S,2R,3S,4S,6R,7R,8R,14S)-3-Hydroxy-2,4,7,14-tetramethyl-9-oxo-4-vinyltricyclo[5.4.3.0~1,8~]tetradec-6-yl glycolate	3.12147e+06	4.92651e+06	8.40081e+06	1.44332e+06	1.33464e+06	1.21428e+06	5.48293e+06	1.33075e+06	-2.04271	0.0553566	0.28574	0.397199
Auriculoside	1.1715e+06	995726	1.09275e+06	3.86636e+06	5.60179e+06	4.23367e+06	1.08666e+06	4.56727e+06	2.07143	0.00279059	0.0797424	0.397009
1-O-(1Z-Tetradecenyl)-2-(9Z-octadecenoyl)-sn-glycerol	3.96472e+07	7.67862e+07	6.84271e+06	4.51082e+07	1.60654e+07	3.80062e+07	4.10921e+07	3.30599e+07	-0.313775	0.733682	0.87978	0.396962
(2Z)-2-(2-Hydroxybenzylidene)heptanal	5.85177e+06	2.78474e+07	2.1749e+07	7.52184e+06	6.82403e+06	2.14777e+07	1.84827e+07	1.19412e+07	-0.630232	0.465086	0.720373	0.396792
(+/-)-Metanephrine	6.21217e+06	1.57462e+07	9.03154e+06	5.31406e+06	8.22493e+06	1.61251e+06	1.033e+07	5.0505e+06	-1.03234	0.196935	0.514681	0.39662
2-Methoxy-phloroglucinol	6.53523e+06	8.01378e+06	1.51956e+07	1.54227e+07	8.10267e+06	2.36953e+07	9.91487e+06	1.57402e+07	0.666789	0.328439	0.639358	0.396538
(2E,4Z)-N-Isobutyl-2,4-octadecadienamide	9.30113e+07	1.53627e+08	1.07538e+08	1.14827e+08	1.86984e+08	8.9196e+07	1.18059e+08	1.30336e+08	0.142725	0.739992	0.883203	0.396272
Propyl benzoate	1.51652e+07	2.23236e+07	2.10033e+07	2.72687e+07	1.74307e+07	2.87915e+07	1.94974e+07	2.4497e+07	0.329324	0.298209	0.61658	0.396035
Lomefloxacin	5.59951e+06	7.35022e+06	4.58142e+06	1.16111e+07	3.0015e+06	1.94223e+07	5.84372e+06	1.1345e+07	0.957094	0.31659	0.631605	0.395939
I5TB3NZ94T	5.76601e+06	3.54695e+06	3.73745e+06	596627	1.38029e+06	590112	4.35014e+06	855676	-2.34592	0.00990812	0.12984	0.395821
Leukotriene D4	6.58466e+06	3.81195e+06	8.67155e+06	2.50601e+06	2.66613e+06	2.16703e+06	6.35606e+06	2.44639e+06	-1.37748	0.0507092	0.271729	0.395656
1,6-dihydroxy-2-methylcyclohexa-2,4-dienecarboxylic acid	4.48656e+06	694399	1.39904e+07	1.31845e+07	9.58686e+06	1.3449e+07	6.39044e+06	1.20734e+07	0.91785	0.242349	0.565295	0.39485
Algestone acetophenide	3.40471e+06	2.28092e+07	9.81402e+06	3.97372e+06	8.75945e+06	4.50643e+06	1.20093e+07	5.74653e+06	-1.06339	0.348711	0.650774	0.394289
Avasimibe	297953	460254	319339	4.37116e+06	3.36847e+06	3.30848e+06	359182	3.6827e+06	3.35798	0.000674397	0.0539632	0.393708
3-Carboxyindole	856697	1.293e+06	3.16622e+06	6.09177e+06	5.27657e+06	4.69521e+06	1.77197e+06	5.35452e+06	1.5954	0.0117803	0.135161	0.393624
1-Myristoyl-sn-glycerol 3-phosphate	7.63446e+06	9.27101e+06	2.22644e+06	3.25674e+06	1.87601e+06	257904	6.3773e+06	1.79689e+06	-1.82745	0.117039	0.407888	0.393134
Crinasiatine	1.37693e+07	1.67882e+07	5.89719e+06	6.21743e+06	6.49722e+06	8.1474e+06	1.21516e+07	6.95402e+06	-0.805224	0.190558	0.507897	0.392589
meso-Diaminopimelate	9.37688e+06	1.927e+07	7.6465e+06	7.2301e+06	7.22452e+06	6.1275e+06	1.20978e+07	6.86071e+06	-0.818316	0.223535	0.54381	0.392489
Erisimin	1.62524e+07	6.82229e+06	1.14521e+07	1.7136e+07	1.68772e+07	1.47461e+07	1.15089e+07	1.62531e+07	0.49796	0.168468	0.480953	0.392107
Cucurbitacin S	1.66131e+06	4.01921e+06	944221	9.86096e+06	7.80796e+06	2.64201e+06	2.20825e+06	6.77031e+06	1.61632	0.122991	0.417177	0.391967
cis-2-Carboxycyclohexyl-acetic acid	5.98895e+06	6.45599e+06	5.59444e+06	3.44886e+06	2.28947e+06	2.22015e+06	6.01313e+06	2.65282e+06	-1.18059	0.00202356	0.0738477	0.391527
(3aR,4S,6Z,10Z,11aR)-6,10-Bis(hydroxymethyl)-3-methylene-2-oxo-2,3,3a,4,5,8,9,11a-octahydrocyclodeca[b]furan-4-yl 2-methylpropanoate	6.7207e+06	4.90379e+06	6.61322e+06	3.08753e+07	5.77006e+06	4.74577e+06	6.07924e+06	1.37971e+07	1.1824	0.418466	0.687103	0.39105
4-Methoxy-1-benzofuran-5-carboxylic acid	8.18441e+06	9.79397e+06	7.19565e+06	5.26511e+06	5.02631e+06	4.24434e+06	8.39134e+06	4.84525e+06	-0.79233	0.0122759	0.138746	0.390854
Phentermine	1.01816e+07	3.0296e+07	1.5684e+07	1.61777e+07	1.23074e+07	9.12408e+06	1.87205e+07	1.25364e+07	-0.5785	0.384501	0.666277	0.390457
3-Acetylnerbowdine	2.2533e+06	3.3332e+06	4.81679e+06	9.74937e+06	5.62363e+06	6.73171e+06	3.46776e+06	7.36824e+06	1.08731	0.0535505	0.281117	0.390275
Hexoprenaline	400361	501493	1.48661e+06	6.80769e+06	5.13155e+06	2.19688e+06	796155	4.71204e+06	2.56523	0.048092	0.267441	0.389051
tcmdc-132026	7.90877e+06	5.52603e+06	7.1024e+06	3.71467e+06	3.06006e+06	3.58123e+06	6.84573e+06	3.45199e+06	-0.987778	0.00956118	0.127581	0.388853
4-(Hydroxymethyl)-3',4,10,13,14-pentamethyl-5'-propionyl-4',5,5',6,7,10,11,12,13,14-decahydro-3'H-spiro[cyclopenta[a]phenanthrene-17,2'-furan]-3,15(4H,16H)-dione (non-preferred name)	1.86058e+06	5.40812e+06	3.29554e+06	4.56301e+06	8.63925e+06	9.91164e+06	3.52142e+06	7.70463e+06	1.12957	0.0941697	0.376306	0.38844
5-O-methyl embelin	2.00325e+07	1.8148e+07	1.47502e+07	2.45926e+07	2.77415e+07	1.63014e+07	1.76435e+07	2.28785e+07	0.374852	0.23476	0.558154	0.388061
emiglitate	1.27653e+07	1.87238e+07	8.31994e+06	1.25376e+07	7.35761e+06	4.09108e+07	1.32697e+07	2.02687e+07	0.611121	0.55421	0.773953	0.387616
TU4153400	2.2173e+06	3.22544e+06	4.77672e+06	4.13115e+06	1.58741e+07	6.06764e+06	3.40648e+06	8.69097e+06	1.35123	0.227473	0.548885	0.3871
7-Isopropenyl-1,4a-dimethyl-5,6,7,8-tetrahydro-2(4aH)-naphthalenone	9.29035e+06	1.67911e+07	5.7044e+06	1.01418e+07	3.01487e+06	2.30466e+06	1.05953e+07	5.15379e+06	-1.03972	0.256563	0.578341	0.38697
theodrenaline	1.68078e+06	5.66451e+06	4.70747e+06	296873	289222	299633	4.01759e+06	295243	-3.76636	0.0362092	0.236056	0.38597
Coronene	7.09634e+06	1.18682e+07	3.3997e+06	4.54256e+06	1.97539e+06	2.01237e+06	7.45474e+06	2.84344e+06	-1.39052	0.150122	0.451255	0.385793
gitogenin	3.1897e+06	1.04796e+07	640761	4.10662e+06	1.90273e+07	9.39827e+06	4.77002e+06	1.0844e+07	1.18484	0.313227	0.630409	0.385516
(3'Z)-3',4'-Didehydro-beta,psi-caroten-4-one	2.24049e+07	4.16401e+07	2.43112e+07	1.18383e+07	8.24073e+07	2.56675e+07	2.9452e+07	3.9971e+07	0.440588	0.663657	0.837939	0.384792
3-Hydroxyundecanoic acid	4.43039e+06	6.14177e+06	5.76172e+06	1.63966e+06	2.48437e+06	2.30011e+06	5.44462e+06	2.14138e+06	-1.34629	0.00465965	0.0954317	0.384061
Dirithromycin	2.86703e+06	1.00916e+07	3.28387e+06	1.01702e+07	1.42573e+07	6.51747e+06	5.41415e+06	1.0315e+07	0.929935	0.204642	0.524563	0.383597
(2R)-1-(Octanoyloxy)-3-(phosphonooxy)-2-propanyl decanoate	1.035e+06	1.51073e+06	2.44291e+06	7.04003e+06	3.77752e+06	4.76434e+06	1.66288e+06	5.19396e+06	1.64315	0.0282922	0.204122	0.382527
N-Arachidonoyl dopamine	998429	1.90901e+06	1.04041e+06	8.15283e+06	8.59216e+06	831478	1.31595e+06	5.85882e+06	2.15451	0.147512	0.449344	0.382399
?-FNA	1.58024e+06	1.35538e+06	2.19193e+06	6.9389e+06	5.33954e+06	3.50563e+06	1.70918e+06	5.26135e+06	1.62213	0.0255205	0.194911	0.381903
oxymesterone	779634	766860	1.51023e+06	1.44418e+06	1.454e+07	3.12444e+06	1.01891e+06	6.36953e+06	2.64416	0.26398	0.582942	0.38185
(2R)-1-[(Hydroxy{[(1S,5R)-2,3,4,6-tetrahydroxy-5-(phosphonooxy)cyclohexyl]oxy}phosphoryl)oxy]-3-(palmitoyloxy)-2-propanyl (5Z,8Z,11Z,14Z)-5,8,11,14-icosatetraenoate	1.24718e+06	1.24398e+06	2.50803e+06	4.79671e+06	5.47508e+06	4.43353e+06	1.66639e+06	4.90178e+06	1.55658	0.00339388	0.088815	0.381847
Heptadecanoic Acid	9.62361e+06	1.41897e+07	1.94901e+07	1.05552e+07	1.09518e+07	6.97918e+06	1.44345e+07	9.49541e+06	-0.604218	0.18838	0.506302	0.381192
2444643WXK	1.63836e+07	2.43514e+07	2.34435e+07	2.44659e+07	2.59006e+07	2.68414e+07	2.13928e+07	2.57359e+07	0.266658	0.171604	0.486693	0.380953
samandarone	823287	692933	674822	3.56188e+06	2.59513e+06	7.01373e+06	730347	4.39025e+06	2.58765	0.0525852	0.277977	0.380506
EPERVUDINE	2.96225e+06	3.30053e+06	5.5093e+06	6.15821e+06	6.39152e+06	1.11653e+07	3.92403e+06	7.90501e+06	1.01043	0.0935297	0.375901	0.38021
Clindamycin	3.59417e+06	1.83038e+06	2.14895e+06	6.29498e+06	4.81999e+06	6.4756e+06	2.5245e+06	5.86352e+06	1.21577	0.0114687	0.134859	0.3802
Dicyclanil	1.56274e+07	7.72431e+06	1.60974e+07	1.33405e+07	6.0744e+06	4.82966e+06	1.31497e+07	8.08151e+06	-0.702332	0.252897	0.573617	0.379875
Soyasaponin I	2.59269e+06	3.48616e+06	942916	6.65755e+06	7.0771e+06	4.09746e+06	2.34059e+06	5.94404e+06	1.34457	0.0390943	0.243656	0.379098
Parthenolide	2.12905e+07	4.57273e+07	3.34083e+07	3.32979e+07	5.45439e+07	3.52112e+07	3.34754e+07	4.10177e+07	0.293145	0.483962	0.737755	0.378541
4-(9H-fluoren-9-yl)pyridine	286567	314135	5.39624e+07	6.28495e+06	9.21537e+06	8.86308e+06	1.81877e+07	8.12113e+06	-1.16321	0.604098	0.801341	0.378429
(卤)11(12)-DiHET	1.63603e+07	1.68922e+07	9.06384e+06	9.97384e+06	3.94319e+07	1.44905e+07	1.41055e+07	2.12987e+07	0.594514	0.49116	0.740744	0.378264
(2R,3S,4S,5R,6S)-2-(hydroxymethyl)-6-[5-methyl-2-(propan-2-yl)phenoxy]oxane-3,4,5-triol	5.79744e+06	3.74026e+06	5.68017e+06	5.97315e+06	1.20065e+07	9.37556e+06	5.07262e+06	9.11841e+06	0.84605	0.0964419	0.381997	0.377596
3-Oxotetradecanoic acid	7.73033e+06	1.63532e+07	1.40415e+07	2.38588e+07	1.13453e+07	1.76512e+07	1.27084e+07	1.76184e+07	0.471306	0.33056	0.639378	0.377141
Vaspit	1.41199e+07	2.01632e+07	1.80709e+07	2.4611e+07	2.44091e+07	1.73858e+07	1.74513e+07	2.21353e+07	0.343011	0.189134	0.507096	0.376977
phe-gln	374654	494980	841580	5.23429e+06	3.54682e+06	2.76272e+06	570405	3.84794e+06	2.75403	0.0115631	0.134859	0.376762
TI0889000	951530	2.76908e+06	1.34868e+06	6.0594e+06	7.00644e+06	2.99788e+06	1.68976e+06	5.35457e+06	1.66395	0.0510326	0.272164	0.376747
3,6,9,12-tetraoxatridecan-1-ol	2.749e+07	2.74399e+07	1.77998e+07	2.37835e+07	1.45487e+07	1.80584e+07	2.42433e+07	1.87969e+07	-0.367092	0.264263	0.582995	0.376351
Isofraxidin	9.52553e+06	8.05489e+06	7.38054e+06	1.17018e+07	1.01112e+07	1.39648e+07	8.32032e+06	1.19259e+07	0.51939	0.0485129	0.267478	0.37628
(1S,2S,3aR,4S,5S,9R,11R,13aS)-4,9,11-tris(acetyloxy)-3a-hydroxy-2,5,8,8,12-pentamethyl-1H,2H,3H,3aH,4H,5H,8H,9H,10H,11H,13aH-cyclopenta[12]annulen-1-yl benzoate	5.22971e+07	2.13086e+08	6.87084e+07	7.18325e+07	1.86324e+08	5.73354e+07	1.11364e+08	1.05164e+08	-0.0826395	0.929004	0.973013	0.375922
L-dihydroanticapsin	3.59406e+07	2.80254e+07	4.74358e+07	3.75025e+07	9.40076e+06	4.1217e+07	3.71339e+07	2.93734e+07	-0.338226	0.537336	0.764869	0.375307
2,5,11,14,20,23,29,32-Octamethyl-4,13,22,31,37,38,39,40-octaoxapentacyclo[32.2.1.1~7,10~.1~16,19~.1~25,28~]tetracontane-3,12,21,30-tetrone	5.20435e+07	1.48037e+08	7.44326e+07	7.14636e+07	1.03911e+08	8.37041e+07	9.15042e+07	8.63594e+07	-0.0834854	0.874232	0.948164	0.374892
benzoylthiocarbimide	3.89687e+06	6.22468e+06	6.19383e+06	3.05369e+06	2.07695e+06	955965	5.43846e+06	2.02887e+06	-1.42252	0.0254164	0.194911	0.374066
bufuralol	8.48075e+06	4.25214e+06	4.29613e+06	1.01259e+07	1.07909e+07	7.64745e+06	5.67634e+06	9.52143e+06	0.746217	0.0861746	0.36116	0.374065
Bamethan	2.25959e+06	2.55615e+06	4.74519e+06	4.66687e+06	4.21666e+06	1.53676e+07	3.18698e+06	8.08372e+06	1.34283	0.259245	0.580379	0.373944
(2alpha)-12-Methoxyibogamine	3.54937e+06	5.4472e+06	7.18918e+06	2.50505e+06	1.4442e+06	1.77942e+06	5.39525e+06	1.90955e+06	-1.49845	0.0335865	0.228102	0.373764
Baicalin	1.25809e+06	1.2036e+06	1.88593e+06	5.26024e+06	3.87048e+06	4.38226e+06	1.44921e+06	4.50433e+06	1.63605	0.00269127	0.0797424	0.373579
VLH	316027	646649	270402	4.15711e+06	4.75192e+06	2.10814e+06	411026	3.67239e+06	3.15942	0.0157471	0.151904	0.372518
(1R,2R,5S,8S,9S,10R,12S)-12-(beta-D-Glucopyranosyloxy)-5-hydroxy-11-methyl-6-methylene-16-oxo-15-oxapentacyclo[9.3.2.1~5,8~.0~1,10~.0~2,8~]heptadecane-9-carboxylic acid	3.50411e+06	5.02214e+06	5.80597e+06	2.23312e+06	1.08934e+06	1.30246e+06	4.77741e+06	1.54164e+06	-1.63176	0.0131649	0.140906	0.372203
(1S)-1,5-Anhydro-2-O-(6-deoxy-伪-L-mannopyranosyl)-1-[5,7-dihydroxy-2-(4-hydroxyphenyl)-4-oxo-4H-chromen-6-yl]-D-glucitol	5.03625e+07	6.89126e+07	6.69923e+07	7.65105e+07	5.49775e+07	7.06231e+07	6.20891e+07	6.73704e+07	0.117774	0.577267	0.787276	0.371528
terizidone	5.35705e+06	9.3812e+06	1.17604e+07	5.92531e+06	3.10656e+06	5.25378e+06	8.83288e+06	4.76188e+06	-0.891352	0.118397	0.409416	0.371455
gibberellin A1	5.3663e+06	5.06547e+06	4.94197e+06	2.38003e+07	6.30753e+06	4.19632e+06	5.12458e+06	1.14347e+07	1.15792	0.367312	0.660683	0.371279
8-[(3E)-5,6-Dimethyl-3-hepten-2-yl]-16-hydroxy-9,13-dimethyl-18,19-dioxapentacyclo[10.5.2.0~1,13~.0~4,12~.0~5,9~]nonadec-3-en-2-one	5.20647e+06	9.80964e+06	5.78839e+06	4.9346e+06	2.2462e+06	2.2234e+06	6.93483e+06	3.13473e+06	-1.14552	0.0896256	0.367854	0.37021
7-Hydroxy-1-methyl-N-(9-methyl-9-azabicyclo[3.3.1]non-3-yl)-1H-indazole-3-carboxamide	2.79398e+07	5.15037e+06	1.69497e+07	2.24029e+07	2.3664e+07	2.069e+07	1.668e+07	2.22523e+07	0.415839	0.448346	0.711285	0.370078
Convallatoxin	1.01225e+07	8.84864e+06	9.03479e+06	6.45816e+06	8.46868e+06	1.28887e+06	9.33533e+06	5.40524e+06	-0.788343	0.145068	0.447009	0.369411
noberastine	3.21345e+06	1.15688e+07	7.0283e+06	2.23663e+07	4.84384e+06	1.07292e+07	7.27018e+06	1.26465e+07	0.79867	0.397975	0.675766	0.369311
N-{(1S,2S,8S,8aS)-8-Hydroxy-1,4a-dimethyl-7-[(2S)-1-oxo-1-(1-piperidinyl)-2-propanyl]decahydro-2-naphthalenyl}methanesulfonamide	1.44661e+08	1.05216e+08	1.27151e+08	1.29737e+08	1.34246e+08	1.03674e+08	1.25676e+08	1.22552e+08	-0.0363117	0.843841	0.939013	0.369159
2-Methoxynaphthalene	3.04848e+06	1.90947e+07	5.2627e+06	1.72352e+07	1.49693e+07	1.06966e+07	9.13531e+06	1.43004e+07	0.646527	0.390926	0.671647	0.368777
trans-geranic acid	1.15101e+07	2.61453e+07	1.12188e+07	7.03401e+06	1.63895e+07	7.83716e+06	1.62914e+07	1.04202e+07	-0.644721	0.366123	0.660056	0.367661
(1E)-N-Hydroxy-4-(methylsulfanyl)-1-butanimine	4.393e+07	8.71411e+06	7.47119e+07	4.35445e+07	5.0561e+07	5.84745e+07	4.2452e+07	5.086e+07	0.260699	0.689266	0.855584	0.367615
Methylprednisolone aceponate	520793	1.83384e+06	911111	5.21375e+06	3.30566e+06	3.87415e+06	1.08858e+06	4.13119e+06	1.92411	0.0114115	0.134859	0.367492
1-(6-Amino-9H-purin-9-yl)-1-deoxy-脦虏-D-ribofuranuronamide	1.58978e+07	2.13763e+07	2.57512e+07	1.72241e+07	1.68751e+07	1.51978e+07	2.10084e+07	1.64323e+07	-0.354431	0.191925	0.509035	0.365834
Dodecylamine	1.99352e+07	1.53583e+07	1.51139e+07	1.36297e+07	1.40827e+07	1.19453e+07	1.68024e+07	1.32192e+07	-0.346031	0.102383	0.389303	0.365584
(2-(Dimethoxymethyl)-1-heptenyl)benzene	3.16706e+07	5.30646e+07	4.73963e+07	3.56503e+07	4.20237e+07	3.60117e+07	4.40438e+07	3.78952e+07	-0.216923	0.412283	0.684277	0.365298
(卤)9-HpODE	2.37391e+06	5.27231e+06	2.21998e+06	5.91944e+06	8.04122e+06	6.04739e+06	3.28873e+06	6.66935e+06	1.02001	0.0488003	0.268107	0.365235
Triamcinolone	1.06021e+06	3.15871e+06	1.88047e+06	2.71327e+06	8.73342e+06	6.27655e+06	2.03313e+06	5.90775e+06	1.53891	0.104474	0.393598	0.364876
Losalen	6.39771e+06	7.60283e+06	7.53417e+06	1.07379e+07	9.07774e+06	1.05985e+07	7.17824e+06	1.0138e+07	0.498076	0.0109418	0.134078	0.363903
Gamfexine	2.30874e+07	3.29229e+07	3.07998e+07	3.6181e+07	3.03417e+07	3.30922e+07	2.89367e+07	3.3205e+07	0.198499	0.281445	0.601197	0.363689
1-linoleyl-sn-glycerol 3-phosphate	2.09732e+06	1.61497e+06	572445	8.1671e+06	7.3627e+06	1.07523e+06	1.42825e+06	5.53501e+06	1.95434	0.146927	0.449295	0.363658
BIM-1	1.07836e+07	7.36404e+06	1.63749e+07	9.32993e+06	2.51011e+07	1.67386e+07	1.15075e+07	1.70565e+07	0.567748	0.350818	0.651121	0.363559
2-Isobutoxynaphthalene	9.75298e+06	5.72396e+06	1.39315e+07	1.4311e+07	2.16406e+07	8.48307e+06	9.80282e+06	1.48115e+07	0.595453	0.326521	0.638086	0.361509
Ximenic acid	5.45565e+06	5.31064e+06	6.17977e+06	4.46655e+06	1.76874e+06	702375	5.64869e+06	2.31255e+06	-1.28843	0.0442899	0.254079	0.361479
Doretinel	1.09204e+07	7.6367e+06	1.04972e+07	8.30788e+06	6.51415e+06	3.41416e+06	9.68477e+06	6.07873e+06	-0.671948	0.110203	0.403147	0.361101
Linoleoyl ethanolamide	4.49584e+07	1.92264e+07	4.56985e+07	3.56035e+07	3.15813e+07	2.65025e+07	3.66278e+07	3.12291e+07	-0.230047	0.584646	0.791637	0.361052
SM9625000	1.56679e+06	1.43875e+06	622914	2.75764e+06	5.39945e+06	4.86131e+06	1.20949e+06	4.33947e+06	1.84312	0.0218527	0.179577	0.360491
Trimecaine	573284	1.05851e+06	871455	4.41003e+06	2.49625e+06	4.34186e+06	834415	3.74938e+06	2.16782	0.0105275	0.134078	0.360451
dihydroxybenzylamine	5.55895e+07	7.27938e+07	1.35952e+08	9.74467e+07	8.38044e+07	1.13095e+08	8.81116e+07	9.81154e+07	0.155148	0.718511	0.870385	0.360401
(2R)-2,3-Dihydro-8-hydroxy-2-(1-hydroxy-1-methylethyl)-4-methoxy-9-methylfuro[2,3-b]quinolinium	1.98038e+06	2.91121e+06	3.05779e+06	5.00023e+06	5.31302e+06	6.18047e+06	2.64979e+06	5.49791e+06	1.053	0.00430573	0.0945531	0.360184
Pyrovalerone	5.99744e+06	1.16214e+07	9.56185e+06	1.51679e+07	9.91226e+06	1.3186e+07	9.06023e+06	1.27554e+07	0.493486	0.175348	0.49303	0.360142
Valpromide	1.95104e+07	1.91022e+07	2.10407e+07	2.29884e+07	2.15125e+07	2.48944e+07	1.98844e+07	2.31318e+07	0.218237	0.0468126	0.263605	0.359648
4-Hydroxy-5-methylfuran-3(2H)-one	3.51538e+07	5.29355e+07	1.80605e+07	6.43054e+07	3.39555e+07	3.06161e+07	3.53833e+07	4.2959e+07	0.279893	0.633573	0.819074	0.35913
(4E)-1,7-Bis(4-hydroxyphenyl)-4-hepten-3-one	4.79313e+07	4.14951e+07	5.20986e+07	4.42029e+07	4.64874e+07	3.71965e+07	4.7175e+07	4.26289e+07	-0.146189	0.336125	0.641972	0.359052
1-Stearoyl-2-hydroxy-sn-glycero-3-PE	3.47314e+06	2.51224e+06	3.63864e+06	428624	484452	421230	3.20801e+06	444769	-2.85055	0.00141819	0.0662774	0.358855
2-[(2Z)-2-({4-[(3-Aminopropyl)amino]butyl}imino)-2-hydroxyethyl]-2-hydroxysuccinic acid	267386	207362	232293	3.82599e+06	3.14496e+06	2.26158e+06	235680	3.07751e+06	3.70686	0.00330104	0.088815	0.358403
(8alpha,9beta,14beta,17beta)-17-Hydroxyestra-1,5(10)-diene-3,4-dione	7.48976e+06	1.12845e+07	1.004e+07	1.58671e+07	8.72882e+06	1.57489e+07	9.60478e+06	1.34483e+07	0.485597	0.214975	0.534614	0.35839
Difenoxin	2.28542e+06	1.62423e+06	3.33034e+06	4.16749e+06	5.29939e+06	7.49115e+06	2.41333e+06	5.65267e+06	1.22791	0.0415936	0.250968	0.358251
Acridine	7.43359e+06	1.00253e+07	2.9377e+06	4.43261e+06	2.54943e+06	1.37715e+06	6.79887e+06	2.78639e+06	-1.2869	0.149609	0.451255	0.35794
4-(1-Hydroxy-2-{[6-(4-hydroxy-4-phenylbutoxy)hexyl]amino}ethyl)-2-(hydroxymethyl)phenol	778769	721704	1.70597e+06	3.80222e+06	3.04692e+06	5.17009e+06	1.06881e+06	4.00641e+06	1.9063	0.0136316	0.143359	0.357858
4-Methylthiobutylthiohydroximate	7.75802e+06	7.46327e+06	8.61198e+06	6.54011e+06	5.11725e+06	1.93277e+06	7.94442e+06	4.53004e+06	-0.810418	0.0719582	0.332816	0.357561
Selva	1.09398e+06	5.18635e+06	1.99486e+06	1.36334e+07	8.42784e+06	915384	2.7584e+06	7.65888e+06	1.4733	0.276735	0.596437	0.35728
Oxymatrine	6.99907e+06	1.37271e+07	6.49673e+06	5.91051e+06	4.05315e+06	5.39562e+06	9.07429e+06	5.11976e+06	-0.825709	0.174156	0.490716	0.356353
3,5-Dioxooctanedioic acid	9.65568e+06	6.72322e+06	3.88026e+06	1.73056e+07	1.1454e+07	5.92303e+06	6.75305e+06	1.15609e+07	0.775641	0.262001	0.582652	0.355326
DLK	490932	764050	577319	7.39503e+06	3.40867e+06	1.82231e+06	610767	4.20867e+06	2.78467	0.0960384	0.381259	0.355222
6-[8-Hydroxy-1-(hydroxymethyl)octahydro-2H-quinolizin-3-yl]-2-piperidinone	2.05676e+07	4.44815e+07	4.23716e+07	4.05469e+07	2.00608e+07	2.91035e+07	3.58069e+07	2.99037e+07	-0.259913	0.574644	0.786249	0.354351
5-Hexyl-3,4-dimethyl-2-furanundecanoic acid	3.43885e+06	2.78057e+06	4.39219e+06	4.7561e+06	1.05444e+07	6.27097e+06	3.5372e+06	7.19049e+06	1.02348	0.111553	0.404664	0.35414
8-geranyloxypsoralen	476928	601639	452329	6.26139e+06	3.70923e+06	1.65319e+06	510299	3.8746e+06	2.92463	0.0651731	0.314346	0.35407
Hippuric acid	4.17033e+07	4.88423e+07	5.15936e+07	4.86864e+07	3.79121e+07	4.04303e+07	4.73797e+07	4.23429e+07	-0.162149	0.315229	0.6307	0.353422
Tetraneurin E	2.90169e+06	1.11296e+06	6.60889e+06	1.15254e+07	2.55088e+06	9.64977e+06	3.54118e+06	7.90869e+06	1.15921	0.241116	0.565295	0.353059
5-Fluoro JWH 018 adamantyl analog	1.74e+06	1.61782e+06	2.98866e+08	8.22531e+07	8.7374e+07	8.66177e+07	1.00741e+08	8.5415e+07	-0.238092	0.884555	0.951186	0.350739
Vardenafil	2.19727e+07	1.83479e+07	8.25142e+06	1.36918e+07	1.61512e+07	2.89561e+06	1.61907e+07	1.09129e+07	-0.569132	0.412953	0.684505	0.350628
2,4-Dihydroxy-6-[(2E,6E,10E)-3,7,11,15-tetramethyl-2,6,10,14-hexadecatetraen-1-yl]phenyl acetate	1.79764e+06	2.11495e+06	1.56118e+07	1.05639e+06	1.83013e+06	1.31364e+06	6.50812e+06	1.40006e+06	-2.21676	0.3252	0.6377	0.349486
Azimilide	3.80114e+06	8.90379e+06	8.58811e+06	1.52784e+07	1.30795e+07	6.15699e+06	7.09768e+06	1.1505e+07	0.696836	0.241204	0.565295	0.348379
2,4-Pentadiynylbenzene	595438	725690	620078	8.56702e+06	2.43772e+06	2.2231e+06	647068	4.40928e+06	2.76855	0.144782	0.446584	0.34837
10-HDA	8.92085e+07	1.58805e+08	7.57973e+07	1.6784e+08	1.49557e+08	3.40502e+07	1.07937e+08	1.17149e+08	0.118158	0.860457	0.944899	0.348051
(2R)-3-(Palmitoyloxy)-2-{[(9Z)-11-(3-pentyl-2-oxiranyl)-9-undecenoyl]oxy}propyl 2-(trimethylammonio)ethyl phosphate	4.42068e+07	1.399e+08	5.49209e+07	3.55093e+07	1.1719e+08	5.73762e+07	7.9676e+07	7.00252e+07	-0.186271	0.816224	0.924241	0.34742
FENAMIC ACID	3.55768e+06	1.73044e+06	1.42608e+07	1.87522e+06	917260	2.55433e+06	6.5163e+06	1.78227e+06	-1.87034	0.295475	0.614271	0.347381
5-[3-(Dimethylamino)propyl]-10,11-dihydro-5H-dibenzo[b,f]azepin-2-yl beta-D-glucopyranosiduronic acid	699726	1.30343e+06	896198	1.66475e+06	4.48948e+06	6.79082e+06	966452	4.31502e+06	2.1586	0.0883372	0.365537	0.346739
2-Hydroxyethyl 12-hydroxyoctadecanoate	3.82138e+08	4.14623e+08	4.19027e+08	3.42643e+08	4.99914e+08	4.09139e+08	4.05263e+08	4.17232e+08	0.0419924	0.811699	0.921673	0.346497
Simenepag isopropyl	982405	521639	901161	1.5351e+06	4.34662e+06	6.50454e+06	801735	4.12876e+06	2.36451	0.0828148	0.357039	0.346055
Linoleamide	7.49677e+07	5.97016e+07	9.9559e+07	8.23254e+07	9.65893e+07	7.554e+07	7.80761e+07	8.48182e+07	0.119494	0.635503	0.81982	0.345855
Cyclopenol	4.81911e+06	4.05824e+06	2.73229e+06	841779	911660	1.536e+06	3.86988e+06	1.09648e+06	-1.81941	0.0128779	0.140146	0.345737
(3alpha,4beta,12xi)-3-Hydroxy-8-oxo-12,13-epoxytrichothec-9-ene-4,15-diyl diacetate	2.61995e+06	820459	3.64372e+06	2.90909e+06	1.33553e+07	3.85699e+06	2.36138e+06	6.70714e+06	1.50607	0.27461	0.594564	0.345359
(2R)-2-Hydroxy-3-(phosphonooxy)propyl nonadecanoate	671189	1.46513e+06	721841	1.8444e+06	3.46416e+06	8.19673e+06	952721	4.50177e+06	2.24037	0.138689	0.440144	0.345124
AF4878000	1.57384e+07	2.04492e+07	2.32163e+07	2.56028e+07	2.08852e+07	2.43178e+07	1.98013e+07	2.36019e+07	0.253309	0.217269	0.536355	0.344899
2-phenylbutenal	4.36742e+06	9.49449e+06	7.32966e+06	1.29443e+07	6.5165e+06	1.23703e+07	7.06385e+06	1.06104e+07	0.586947	0.234355	0.557629	0.344446
(24E)-3-Acetoxy-15,22-dihydroxylanosta-7,9(11),24-trien-26-oic acid	6.53702e+07	9.31337e+06	1.33009e+07	2.10446e+07	4.31902e+07	3.95934e+07	2.93282e+07	3.46094e+07	0.238878	0.798086	0.913606	0.342858
ambruticin	1.10888e+07	6.12493e+06	1.17485e+07	1.35757e+07	1.19779e+07	1.40266e+07	9.65406e+06	1.31934e+07	0.450611	0.132951	0.429953	0.342608
N-[(2E)-3-(3,4-Dihydroxyphenyl)-2-propenoyl]tyrosine	3.0108e+07	3.09026e+07	5.7642e+07	5.27994e+07	3.82693e+07	4.81387e+07	3.95509e+07	4.64025e+07	0.230492	0.531318	0.764665	0.341836
(1R,5R)-3,3,5-Trimethylcyclohexyl 5-oxo-L-prolinate	5.65879e+06	8.08342e+06	9.9366e+06	1.94269e+06	4.41721e+06	6.69543e+06	7.89293e+06	4.35178e+06	-0.858957	0.127927	0.423024	0.341577
Metyrapol	204142	200095	225311	3.02698e+06	3.22359e+06	2.04854e+06	209850	2.76637e+06	3.72057	0.00215279	0.0758233	0.341379
23-(1,4-Dimethyl-2,8-dioxabicyclo[3.2.1]oct-4-yl)-23-oxodaphnan-22-yl acetate	2.94051e+06	4.042e+06	2.6911e+06	344223	492351	1.01101e+06	3.22454e+06	615861	-2.38841	0.00483105	0.0969089	0.341142
4-{[(2E)-5-(4'-{[(2E)-6,7-Dihydroxy-3,7-dimethyl-2-octen-1-yl]oxy}-5,5-dimethylspiro[1,3-dioxolane-2,7'-furo[3,2-g]chromen]-4-yl)-3-methyl-2-penten-1-yl]oxy}-7H-furo[3,2-g]chromen-7-one	2.545e+06	3.76865e+06	3.51898e+06	532761	927382	683364	3.27754e+06	714503	-2.1976	0.00279026	0.0797424	0.340627
Bardoxolone	2.8391e+06	2.95131e+06	3.50459e+06	726207	554201	582114	3.09834e+06	620841	-2.3192	0.000309338	0.0520547	0.340601
EPEA	607785	1.12035e+06	576862	5.27168e+06	6.38459e+06	854466	768333	4.17024e+06	2.44033	0.115641	0.407888	0.340531
n-Amylbenzene	7.39383e+07	1.8246e+08	6.31875e+07	1.5877e+08	1.41433e+08	1.43776e+07	1.06528e+08	1.0486e+08	-0.0227715	0.978923	0.991094	0.340428
iminoquinoline	4.47715e+06	3.23311e+06	9.4189e+06	3.09604e+06	1.94397e+06	1.48104e+06	5.70972e+06	2.17368e+06	-1.39328	0.143846	0.446128	0.34027
Opipramol	280695	440780	1.58079e+07	1.02145e+07	1.65186e+07	6.44137e+06	5.5098e+06	1.10582e+07	1.00504	0.40237	0.678986	0.339254
Platelet-activating factor	4.35345e+07	7.20861e+07	5.55284e+07	4.31547e+07	6.02196e+07	4.82287e+07	5.70497e+07	5.05343e+07	-0.174954	0.538621	0.764877	0.339212
Cnicin	5.16546e+06	3.60878e+07	6.02391e+06	1.18622e+07	7.83464e+06	1.27977e+07	1.5759e+07	1.08315e+07	-0.540945	0.656754	0.832825	0.339128
MFCD02728197	1.23201e+08	9.51647e+07	2.18164e+08	1.86031e+08	1.20519e+08	1.63876e+08	1.4551e+08	1.56809e+08	0.107887	0.800746	0.914923	0.33909
3-{[(2,3-Dihydroxypropoxy)(hydroxy)phosphoryl]oxy}-2-hydroxypropyl stearate	864969	9.22081e+06	1.19404e+07	3.00989e+06	2.57153e+06	3.52586e+06	7.34205e+06	3.03576e+06	-1.27413	0.267248	0.586589	0.338759
Cerlapirdine	4.58678e+06	7.99143e+06	2.54808e+07	2.77459e+07	1.5041e+07	1.416e+07	1.26863e+07	1.89823e+07	0.581377	0.4659	0.72048	0.338623
Benazol P	398434	922974	7.69735e+07	1.24363e+07	1.73629e+07	1.77971e+07	2.60983e+07	1.58654e+07	-0.71807	0.708679	0.864514	0.338205
2-Isobutyl-3-methoxypyrazine	1.56143e+06	2.62089e+06	2.37713e+06	6.24267e+06	3.67336e+06	4.77548e+06	2.18648e+06	4.89717e+06	1.16333	0.0286843	0.204917	0.337787
Caroverine	4.48747e+06	6.69754e+06	5.4353e+08	1.70208e+08	1.98596e+08	1.87075e+08	1.84905e+08	1.85293e+08	0.00302467	0.998379	0.999368	0.337615
3-[(3-Hydroxypentadecanoyl)oxy]-4-(trimethylammonio)butanoate	6.07848e+06	3.76274e+06	1.75661e+07	2.98623e+06	2.82016e+06	7.15563e+06	9.13577e+06	4.32067e+06	-1.08027	0.344627	0.648137	0.337306
3-[(3-Hydroxyheptanoyl)oxy]-4-(trimethylammonio)butanoate	4.17934e+06	2.48376e+06	8.55081e+06	1.81305e+07	9.28263e+06	3.0202e+06	5.0713e+06	1.01445e+07	1.00026	0.344883	0.648137	0.337047
D-Arginyl-L-histidyl-D-prolyl-D-tyrosine	4.33878e+06	6.64244e+06	1.79342e+06	952503	1.73166e+06	489620	4.25821e+06	1.05793e+06	-2.00901	0.0913787	0.372139	0.336947
dehydroretinaldehyde	1.1926e+07	3.63472e+07	1.21059e+07	2.63824e+07	4.37932e+07	1.11505e+07	2.01264e+07	2.71087e+07	0.42967	0.604511	0.801341	0.336772
Ormetoprim	2.28565e+07	2.13497e+07	2.21643e+07	2.06274e+07	1.72738e+07	1.96085e+07	2.21235e+07	1.91699e+07	-0.206738	0.0527204	0.278206	0.336573
(4R,9beta,16alpha)-2,16,20,24,25-Pentahydroxy-9,10,14-trimethyl-4,9-cyclo-9,10-secocholesta-2,5-diene-1,11,22-trione	777187	1.00535e+06	844825	3.15669e+06	3.28188e+06	3.3352e+06	875787	3.25792e+06	1.8953	1.00521e-05	0.0302567	0.336405
VERNOLIC ACID, CIS-(-)-	1.19414e+07	8.33848e+06	7.25153e+06	1.30802e+07	2.12404e+07	6.63609e+06	9.17712e+06	1.36522e+07	0.573022	0.372156	0.662433	0.336286
(4E)-4-{(2E,4E,6R)-6-[(2R,6S,7R)-1,6-Dimethylspiro[8,9-dioxabicyclo[3.3.1]non-3-ene-2,2'-oxiran]-7-yl]-1-hydroxy-4-methyl-2,4-heptadien-1-ylidene}-5-hydroxy-2,4-dihydro-3H-pyrrol-3-one	2.1693e+06	669828	815738	3.70504e+06	2.54541e+06	6.54596e+06	1.21829e+06	4.26547e+06	1.80785	0.0760408	0.343773	0.336204
(+)-Fluprostenol	6.82875e+06	8.90379e+06	8.58811e+06	1.61046e+07	1.47155e+07	6.15699e+06	8.10688e+06	1.23257e+07	0.604452	0.254859	0.576958	0.336173
Fesoterodine	3.02383e+06	1.80322e+06	5.81444e+06	916850	417582	366259	3.54716e+06	566897	-2.64551	0.0679598	0.322144	0.33581
LQ1825000	3.7066e+06	2.69584e+06	1.08608e+07	9.64778e+06	1.10616e+07	8.44766e+06	5.75443e+06	9.71902e+06	0.756138	0.212944	0.533064	0.335674
Bitertanol	4.07956e+06	3.96581e+06	7.883e+06	8.6551e+06	1.21905e+07	6.02487e+06	5.30946e+06	8.95681e+06	0.754421	0.17294	0.488653	0.335509
2-Hydroxyclomipramine	2.18109e+07	2.28833e+07	2.03955e+07	1.5172e+07	2.08328e+07	1.88881e+07	2.16966e+07	1.82977e+07	-0.245809	0.133632	0.43015	0.334752
2-Oxo-3-(phosphonooxy)propyl decanoate	1.30836e+07	3.057e+06	1.41018e+07	1.62816e+07	1.8993e+07	8.27039e+06	1.00808e+07	1.4515e+07	0.525932	0.405467	0.681442	0.334588
asn-phe	618490	713964	2.16419e+06	4.96951e+06	4.25532e+06	2.58683e+06	1.16555e+06	3.93722e+06	1.75617	0.0327848	0.225694	0.333636
5-Hexyl-2-oxotetrahydro-3-furancarboxylic acid	3.86763e+07	1.09034e+07	3.10446e+07	2.7105e+07	2.60097e+07	4.70478e+07	2.68748e+07	3.33875e+07	0.313055	0.577026	0.787276	0.333553
{[(3alpha,7alpha,8xi,10xi,12alpha,13xi,17xi,20xi)-3,7,12-Trihydroxy-24-oxocholan-24-yl]amino}methyl hydrogen sulfate	1.69955e+06	1.18014e+06	1.78479e+06	2.65145e+06	7.71243e+06	3.89613e+06	1.55482e+06	4.75334e+06	1.61219	0.105453	0.394563	0.333332
Testosterone	2.36445e+07	2.94152e+07	1.61773e+07	2.65908e+07	1.45933e+07	1.19647e+07	2.3079e+07	1.77163e+07	-0.381508	0.41564	0.685715	0.333228
()-HYOSCYAMINE	314692	386943	591131	3.62518e+06	2.68053e+06	2.33387e+06	430922	2.87986e+06	2.7405	0.00343062	0.088815	0.332951
Epanolol	4.35874e+06	5.65574e+06	2.0386e+07	1.75174e+07	1.5095e+07	1.34319e+07	1.01335e+07	1.53481e+07	0.598923	0.37885	0.665043	0.332749
1-stearoyl-sn-glycero-3-phospho-1D-myo-inositol	3.20472e+06	4.14657e+06	3.19831e+06	1.38436e+06	1.17068e+06	739963	3.51654e+06	1.09834e+06	-1.67883	0.00276508	0.0797424	0.331068
5-Hydroxy-8-(2-hydroxy-2-propanyl)-4-(1-hydroxypropyl)-8,9-dihydro-2H-furo[2,3-h]chromen-2-one	4.69856e+06	1.50194e+06	3.38262e+06	4.94352e+06	4.87075e+06	1.00763e+07	3.19437e+06	6.6302e+06	1.05352	0.153993	0.458197	0.331035
3a,7a-Dihydroxy-5b-cholestan-26-oic acid	7.20689e+06	1.01689e+07	7.584e+06	4.10454e+06	7.66114e+06	3.63266e+06	8.31992e+06	5.13278e+06	-0.696828	0.113171	0.407888	0.330805
4-(Stearoylamino)butanoic acid	5.10911e+06	4.81734e+06	8.10151e+06	4.45104e+06	2.20914e+06	2.37209e+06	6.00932e+06	3.01076e+06	-0.997075	0.0781496	0.34821	0.330231
2-Methoxyphenyl 6-O-beta-D-xylopyranosyl-beta-D-glucopyranoside	9.12349e+06	3.78785e+06	4.5342e+06	2.5914e+06	2.87666e+06	2.70508e+06	5.81518e+06	2.72438e+06	-1.0939	0.137898	0.438754	0.330135
6?,9-difluoro-11?-hydroxy progesterone	2.10301e+06	2.80767e+06	1.52206e+07	1.30787e+07	1.12702e+07	1.00284e+07	6.71041e+06	1.14591e+07	0.772023	0.336429	0.641972	0.329921
2E-Crotamiton	590095	951478	1.27942e+06	3.44914e+06	2.75085e+06	3.62985e+06	940332	3.27661e+06	1.80096	0.00219452	0.0763862	0.328781
Alloca	3.87742e+06	4.56551e+06	4.79992e+06	6.74151e+06	1.30942e+07	4.55053e+06	4.41428e+06	8.12875e+06	0.880855	0.222911	0.543414	0.328339
Baliospermin	1.06826e+06	2.5413e+06	1.38371e+06	3.02395e+06	4.40607e+06	5.42709e+06	1.66442e+06	4.2857e+06	1.36451	0.0339807	0.228612	0.328271
5?-androstane-3?,17?-diol dipropionate	8.70545e+06	1.18604e+07	6.59496e+06	9.28944e+06	1.38241e+07	1.46876e+07	9.05359e+06	1.26004e+07	0.476906	0.192884	0.509896	0.328035
2-(2-Hydroxybenzyl)heptanal	2.12131e+06	5.78503e+06	2.32574e+06	8.28722e+06	4.80975e+06	6.02459e+06	3.41069e+06	6.37385e+06	0.902101	0.131344	0.426411	0.327837
Juvenile hormone III	1.14569e+07	1.85147e+07	1.51161e+07	1.46535e+07	8.78905e+06	1.06847e+07	1.50292e+07	1.13757e+07	-0.401809	0.243289	0.565295	0.327309
4-methoxy-6-[2-(4-methoxyphenyl)ethyl]-2H-pyran-2-one	9.70043e+06	7.45731e+06	7.24172e+06	5.22261e+06	4.76953e+06	6.35568e+06	8.13315e+06	5.44927e+06	-0.577751	0.0429188	0.25165	0.326479
4-(METHYLNITROSAMINO)-1-(3-PYRIDYL-N-OXIDE)-1-BUTANOL	152702	162596	201608	3.05033e+06	2.97525e+06	1.67523e+06	172302	2.56694e+06	3.89704	0.00584021	0.102651	0.326136
9-ribosylzeatin	8.15305e+06	1.0512e+07	9.02012e+06	6.5351e+06	5.31322e+06	7.7157e+06	9.2284e+06	6.52134e+06	-0.500912	0.0503718	0.271729	0.326015
Butyl acetate	1.07521e+06	1.71012e+06	2.03022e+06	5.22381e+06	2.92789e+06	4.1899e+06	1.60518e+06	4.11387e+06	1.35776	0.025336	0.194911	0.325792
Hydroxyprogesterone	686361	788255	1.12823e+06	2.74935e+06	2.72608e+06	4.31421e+06	867615	3.26321e+06	1.91117	0.0115299	0.134859	0.324294
DQ6125000	6.2916e+06	6.66579e+06	6.84372e+06	3.78535e+06	3.76844e+06	5.10592e+06	6.60037e+06	4.2199e+06	-0.645337	0.00726301	0.114261	0.323862
2-Amino-4-{6-[(3-methyl-2-buten-1-yl)amino]-3H-purin-3-yl}butanoic acid	2.20697e+07	2.37662e+07	2.32114e+07	1.8811e+07	2.3863e+06	3.21967e+07	2.30158e+07	1.7798e+07	-0.370908	0.578264	0.787401	0.32358
Temodox	1.30356e+06	1.09792e+06	7.38323e+06	4.84733e+06	3.86235e+06	1.33333e+07	3.26157e+06	7.34765e+06	1.17172	0.325071	0.6377	0.323519
3-Hydroxy-3-[(3-methylbutanoyl)oxy]-4-(trimethylammonio)butanoate	1.18941e+07	1.14019e+07	8.61197e+06	1.00385e+07	1.71433e+07	1.56061e+07	1.0636e+07	1.42626e+07	0.423286	0.203443	0.523559	0.322876
6-Ethyl-5-{3-[2-(trifluoromethyl)phenoxy]propoxy}-2,4(1H,3H)-pyrimidinediimine	3.06499e+06	4.2957e+06	3.38526e+06	1.44289e+06	967037	1.37335e+06	3.58199e+06	1.26109e+06	-1.50609	0.00428483	0.0945531	0.322489
3-[4-[[4-(aminomethyl)cyclohexyl]-oxomethoxy]phenyl]propanoic acid	132599	184493	208887	2.67653e+06	1.95173e+06	2.54684e+06	175326	2.3917e+06	3.76992	0.000588372	0.0539632	0.32239
Ecdysone	1.39555e+06	4.68184e+06	3.87517e+06	2.94534e+06	5.58094e+06	1.26831e+07	3.31752e+06	7.06979e+06	1.09156	0.288911	0.608138	0.321728
Carbaryl	3.50142e+06	3.79469e+06	5.92257e+06	1.7574e+06	1.22539e+06	2.46486e+06	4.40623e+06	1.81589e+06	-1.27887	0.0372098	0.237035	0.32144
Istamycin B1	1.8578e+07	2.33053e+07	1.97108e+07	1.58332e+07	2.28409e+07	1.04195e+07	2.05314e+07	1.63645e+07	-0.327258	0.341961	0.646898	0.321153
GM9140000	1.80077e+06	2.97082e+06	7.04057e+06	3.43671e+06	1.17878e+07	8.23701e+06	3.93739e+06	7.82049e+06	0.99002	0.250807	0.57249	0.320701
(2R)-1-[(9Z)-9-Octadecenoyloxy]-3-(phosphonooxy)-2-propanyl (4Z,7Z,10Z,13Z,16Z,19Z)-4,7,10,13,16,19-docosahexaenoate	4.67615e+06	1.15341e+07	3.10723e+06	2.65666e+06	4.04312e+06	1.66936e+06	6.43917e+06	2.78971e+06	-1.20676	0.244556	0.565295	0.320295
Diphenylamine	366732	799030	459882	3.71917e+06	1.98349e+06	2.87119e+06	541882	2.85795e+06	2.39893	0.0110662	0.134078	0.320094
Mandenol	6.90042e+06	1.94898e+07	8.44884e+06	8.83557e+06	1.29527e+07	2.64019e+07	1.1613e+07	1.60634e+07	0.468034	0.53834	0.764869	0.320092
1,2-Cyclohexanediol	6.0873e+06	1.4059e+07	1.18576e+07	5.53e+06	1.06385e+07	3.97294e+06	1.0668e+07	6.71383e+06	-0.668078	0.273114	0.592908	0.320075
d-Corlin	1.09284e+06	2.71199e+06	1.10449e+06	4.96927e+06	5.80635e+06	2.43779e+06	1.63644e+06	4.40447e+06	1.42841	0.0732179	0.336536	0.320056
MFCD22416941	2.49582e+06	2.21464e+06	5.30282e+06	2.54563e+06	1.00004e+07	8.33671e+06	3.33776e+06	6.96091e+06	1.0604	0.21555	0.534727	0.319557
(+)-[6]-Gingerol	1.23937e+07	9.55972e+06	1.48947e+07	6.43385e+06	8.30956e+06	1.1913e+07	1.22827e+07	8.88547e+06	-0.46711	0.201836	0.521638	0.319528
7-(3,4-dihydroxyphenyl)-5-hydroxy-1-(4-hydroxyphenyl)heptan-3-one	1.78178e+06	2.24941e+06	1.62729e+06	4.48577e+06	5.20654e+06	3.18624e+06	1.88616e+06	4.29285e+06	1.18648	0.0178159	0.16088	0.319027
(2E)-3-(4-Hydroxy-3-methoxyphenyl)-N-(4-oxobutyl)acrylamide	268294	199911	625044	3.09267e+06	2.19885e+06	2.42921e+06	364416	2.57358e+06	2.82012	0.00178003	0.071673	0.318749
Hetacillin	2.52251e+06	6.81114e+06	2.9505e+06	858549	1.79357e+06	919698	4.09472e+06	1.19061e+06	-1.78207	0.106139	0.394698	0.318276
(2E)-3-[(1R,4S,7R,7aR)-1-hydroxy-3,7-dimethyl-2,4,5,6,7,7a-hexahydro-1H-inden-4-yl]-2-methylprop-2-enoic acid	2.46013e+07	3.88228e+07	3.02037e+07	3.90115e+07	4.79677e+07	2.37458e+07	3.12093e+07	3.69084e+07	0.241973	0.524914	0.762613	0.318157
Norfloxacin	395503	528026	2.82407e+06	3.86426e+06	7.56801e+06	1.87553e+06	1.2492e+06	4.43593e+06	1.82823	0.159177	0.463819	0.31786
(5E)-7-methylidene-10-oxo-4-(propan-2-yl)undec-5-enoic acid	2.83763e+07	2.38797e+07	1.77098e+07	2.71473e+07	3.08561e+07	2.41332e+07	2.33219e+07	2.73789e+07	0.231376	0.328919	0.639378	0.317175
Tylvalosin	6.90417e+06	7.7951e+06	2.43541e+06	3.75561e+06	2.67865e+06	1.19317e+06	5.71156e+06	2.54248e+06	-1.16765	0.156071	0.46166	0.316126
Tenofovir alafenamide	915970	1.34941e+06	1.13868e+06	3.12533e+06	3.02232e+06	3.62836e+06	1.13469e+06	3.25867e+06	1.52199	0.000704538	0.0539632	0.31592
octene	4.10195e+06	7.05678e+06	4.74211e+06	5.18697e+06	1.49091e+07	7.3769e+06	5.30028e+06	9.15766e+06	0.788911	0.278404	0.598738	0.315853
5-Fluoro THJ	2.81758e+07	1.84041e+07	2.46096e+07	2.21142e+07	2.41499e+07	1.44911e+07	2.37298e+07	2.02517e+07	-0.228658	0.443819	0.707169	0.315819
N-benzyl-N-[2-(benzylsulfanyl)-7-(diethylamino)pyrimido[4,5-d]pyrimidin-4-yl]amine	398806	587029	2.40137e+07	1.43761e+07	1.73147e+07	1.10494e+07	8.33318e+06	1.42467e+07	0.773691	0.503155	0.748186	0.315378
(3aS,5aS,9bR)-5a,9-dimethyl-3-methylidene-2H,3H,3aH,4H,5H,5aH,6H,7H,8H,9bH-naphtho[1,2-b]furan-2,5-dione	7.90619e+07	1.13121e+08	5.10235e+07	1.09255e+08	1.24253e+08	2.99956e+07	8.10687e+07	8.78348e+07	0.115648	0.853298	0.942267	0.31523
(3alpha,4beta,8alpha,12R)-4,15-Diacetoxy-3-hydroxy-12,13-epoxytrichothec-9-en-8-yl 3-methylbutanoate	4.72127e+06	3.16449e+06	5.54502e+06	6.14689e+06	8.33649e+06	6.68367e+06	4.47693e+06	7.05568e+06	0.656277	0.054848	0.284786	0.315001
5-Amino-6-(3-hydroxy-4-methoxybutanoyl)-2,2-dimethyl-2,3-dihydro-4H-chromen-4-one	200246	209794	297748	3.40645e+06	2.6845e+06	1.54744e+06	235929	2.54613e+06	3.43188	0.0130274	0.140603	0.314981
1,25-dihydroxyvitamin D3-26,23-lactone	3.42499e+06	7.14126e+06	3.42319e+06	4.54373e+06	1.64627e+07	5.67587e+06	4.66315e+06	8.8941e+06	0.931545	0.349327	0.650774	0.314603
6-phenyl-1,2,3,4-tetrahydro-2,5-benzodiazocin-1-one	1.95807e+07	1.36126e+07	1.50527e+07	1.28754e+07	1.45052e+07	1.21432e+07	1.6082e+07	1.31746e+07	-0.287687	0.206204	0.524866	0.314545
1,10,10-trimethyl-4-phenyl-5-(trifluoromethyl)-3,4-diazatricyclo[5.2.1.0~2,6~]deca-2,5-diene	2.65855e+06	3.19406e+06	3.04301e+08	1.02091e+08	8.96623e+07	8.08929e+07	1.03384e+08	9.08821e+07	-0.185951	0.907133	0.95906	0.314529
3-O-(3-Methylbutanoyl)-beta-D-fructofuranosyl 2-O-acetyl-3-O-dodecanoyl-alpha-D-glucopyranoside	712484	979594	872761	2.26979e+06	2.65465e+06	4.88429e+06	854946	3.26958e+06	1.9352	0.0419898	0.250968	0.311745
Capryloylglycine	590095	951478	1.62827e+06	3.40658e+06	2.79885e+06	3.37095e+06	1.05662e+06	3.19213e+06	1.59507	0.0041488	0.0945531	0.311516
dimethyltellurium	914116	4.87983e+06	4.61886e+06	779221	570216	812615	3.47093e+06	720684	-2.26789	0.0986632	0.383201	0.311284
1-Stearoylglycerol	8.42896e+08	1.03505e+09	9.93574e+08	7.55707e+08	1.08328e+09	9.74966e+08	9.57173e+08	9.37985e+08	-0.0292139	0.873032	0.948158	0.310484
Anastrozole	7.99394e+06	1.43852e+07	1.27924e+07	2.45105e+07	1.09954e+07	1.23314e+07	1.17238e+07	1.59458e+07	0.443729	0.420654	0.690002	0.31023
(1R,3R,4S,5R)-3,4-bis({[(2E)-3-(3,4-dihydroxyphenyl)prop-2-enoyl]oxy})-1,5-dihydroxycyclohexane-1-carboxylic acid	4.06466e+06	4.9041e+06	9.81858e+06	1.79451e+06	1.58327e+06	5.50361e+06	6.26245e+06	2.96046e+06	-1.0809	0.207811	0.525426	0.310084
(2R,2'R,4'aS,6'S,7'R,8'aS)-4,6',7'-trihydroxy-2',5',5',8'a-tetramethyl-3,3',4',4'a,5',6,6',7,7',8,8',8'a-dodecahydro-2'H-spiro[furo[2,3-e]isoindole-2,1'-naphthalene]-6-one	6.72119e+06	5.98463e+06	7.07156e+06	4.02834e+06	2.87521e+06	5.55363e+06	6.59246e+06	4.15239e+06	-0.666873	0.0437839	0.252612	0.309924
(3R,6aR,7S,12aS)-5,6,6a,7,8-pentahydroxy-3-methyl-1,2,3,4,5,6,6a,7,12,12a-decahydrotetraphene-1,12-dione	1.6257e+07	1.63476e+07	1.4022e+07	1.20642e+07	1.19036e+07	1.46275e+07	1.55422e+07	1.28651e+07	-0.272729	0.0831142	0.357039	0.30952
tetrahydropteroyltri-L-glutamic acid	688380	1.00159e+06	533412	4.55264e+06	4.86429e+06	964513	741127	3.46048e+06	2.22318	0.096855	0.381997	0.309326
N-isobutyl-(2E,4E,14Z)-eicosatrienamide	803195	631112	1.60245e+06	1.97721e+06	6.08695e+06	3.13639e+06	1.01225e+06	3.73352e+06	1.88297	0.0968139	0.381997	0.30912
(-)-pinellic acid	3.35156e+06	2.08041e+06	2.47572e+06	613927	650113	366187	2.6359e+06	543409	-2.27818	0.00561552	0.101247	0.308896
2-Hydroxy-7-methoxy-2H-1,4-benzoxazin-3(4H)-one	8.18379e+07	9.61821e+07	1.58274e+08	1.15466e+08	7.53121e+07	1.2629e+08	1.12098e+08	1.05689e+08	-0.0849316	0.830887	0.931787	0.308893
benalaxyl	1.23658e+07	2.0058e+07	5.8663e+06	6.75552e+06	1.23695e+07	6.10115e+06	1.27634e+07	8.40872e+06	-0.602051	0.393541	0.672515	0.308748
2,3-Dimethoxy-5-methyl-6-(3-methyl-2-buten-1-yl)-1,4-benzenediol	1.32185e+07	2.32083e+07	1.10301e+07	1.43201e+07	1.0831e+07	1.06677e+07	1.5819e+07	1.19396e+07	-0.405903	0.379795	0.665043	0.308472
5-[3-(Methylamino)propyl]-10,11-dihydro-5H-dibenzo[b,f]azepin-2-yl beta-D-glucopyranosiduronic acid	644224	768374	667340	2.74176e+06	2.36869e+06	3.01733e+06	693313	2.70926e+06	1.96632	0.000463101	0.0539632	0.308019
1-Hydroxy-1-[1-(6-hydroxy-1-benzothiophen-2-yl)ethyl]urea	2.53766e+06	3.98438e+06	3.59813e+06	1.5323e+06	1.40995e+06	513251	3.37339e+06	1.15184e+06	-1.55026	0.0145694	0.146368	0.30775
(2S)-3-Phenyl-2-({[(3S,4S,5R)-2,3,4-trihydroxy-5-(hydroxymethyl)tetrahydro-2-furanyl]methyl}amino)propanoic acid (non-preferred name)	8.68966e+06	4.91729e+06	3.39439e+07	1.17347e+07	5.93188e+06	4.82546e+07	1.58503e+07	2.19737e+07	0.47127	0.722675	0.873757	0.307718
Scoparone	7.27293e+06	6.17805e+06	4.56508e+06	7.46412e+06	5.70608e+06	1.57763e+07	6.00535e+06	9.64883e+06	0.684106	0.318903	0.633	0.307687
16-ketoestrone	4.08493e+06	5.98212e+06	4.57195e+06	1.78688e+06	3.78354e+06	1.73938e+06	4.87967e+06	2.4366e+06	-1.00191	0.0502841	0.271729	0.307611
(2Z)-3-(4-{[1-Hydroxy-1-(3,4,5-trimethoxyphenyl)-2-propanyl]oxy}-3,5-dimethoxyphenyl)-2-propen-1-ol	572674	628758	592106	4.63652e+06	2.99321e+06	1.51527e+06	597846	3.04833e+06	2.35017	0.0530999	0.279721	0.306247
Ranolazine	4.75841e+06	4.28826e+06	2.48823e+06	7.48699e+06	5.99213e+06	5.43722e+06	3.84497e+06	6.30545e+06	0.713629	0.0561767	0.287759	0.306178
(-)-Prostaglandin E1	2.19771e+06	5.55902e+06	2.95072e+06	689576	1.36192e+06	1.09819e+06	3.56915e+06	1.0499e+06	-1.76533	0.0720333	0.332816	0.305902
S-acetylphosphopantotheine	2.36524e+07	5.40896e+07	2.87449e+07	4.32299e+07	2.85948e+07	1.9186e+07	3.54956e+07	3.03369e+07	-0.226568	0.682739	0.850877	0.305724
4-[2-(3,5-dimethyl-2-oxocyclohexyl)-2-hydroxyethyl]piperidine-2,6-dione	1.09055e+07	1.37011e+07	8.61197e+06	1.00385e+07	2.02597e+07	1.44213e+07	1.10728e+07	1.49065e+07	0.428915	0.310725	0.627461	0.305637
9-hydroxy-2,10,10-trimethyltricyclo[6.3.0.0脗a,芒聛碌]undec-6-ene-6-carboxylic acid	3.54006e+07	2.58679e+07	4.13989e+07	5.70628e+07	3.46364e+07	2.96823e+07	3.42225e+07	4.04605e+07	0.241571	0.549687	0.771191	0.30545
p-Menth-8-en-2-ol acetate	1.01741e+07	1.09268e+07	5.7318e+06	2.15315e+07	1.95345e+07	816035	8.94423e+06	1.39607e+07	0.642341	0.501254	0.746459	0.305442
(3beta,22E)-Ergosta-5,7,22-trien-3-yl alpha-D-glucopyranoside	2.65274e+06	1.38529e+07	2.66166e+06	2.3669e+06	2.86217e+06	2.73812e+06	6.38909e+06	2.65573e+06	-1.2665	0.374073	0.662612	0.305382
3,6-Anhydro-1-O-[2-(dodecanoyloxy)ethyl]-2,4,5-tris-O-(2-hydroxyethyl)hexitol	4.14642e+06	2.12907e+06	6.59668e+06	1.14228e+06	2.77119e+06	997850	4.29072e+06	1.63711e+06	-1.39007	0.133242	0.429953	0.305356
SB0970000	1.20064e+06	2.92193e+06	1.76163e+06	1.1509e+07	3.52657e+06	1.83299e+06	1.9614e+06	5.62285e+06	1.51942	0.292915	0.612311	0.304792
malonylgenistin	1.44307e+07	5.46843e+06	5.00198e+06	4.27351e+06	2.36735e+06	7.03751e+06	8.30036e+06	4.55946e+06	-0.864312	0.327221	0.63904	0.304642
Palmitelaidic acid methyl ester	1.6552e+07	3.87554e+07	1.05623e+07	2.6489e+07	1.59537e+07	7.53347e+06	2.19566e+07	1.66587e+07	-0.398374	0.63021	0.816469	0.304501
Lacinilene C 7-methyl ether	5.18424e+06	8.36096e+06	4.94759e+06	5.49923e+06	1.60655e+07	8.34762e+06	6.16426e+06	9.9708e+06	0.69378	0.318374	0.633	0.303793
m-cresidine	6.63223e+06	7.29393e+06	2.33115e+06	2.88218e+06	2.66951e+06	2.11472e+06	5.4191e+06	2.55547e+06	-1.08447	0.142695	0.444675	0.303489
actodigin	4.03997e+06	9.07835e+06	1.98881e+06	2.82388e+06	1.53005e+06	1.39233e+06	5.03571e+06	1.91542e+06	-1.39453	0.221212	0.540975	0.302883
Azelaic acid	1.83694e+07	3.76239e+07	3.58489e+07	2.90017e+07	2.7688e+07	4.59264e+07	3.06141e+07	3.42054e+07	0.160028	0.694349	0.857043	0.302646
9-(3-Methyl-5-pentyl-2-furyl)nonanoic acid	1.90948e+06	1.4989e+06	835864	1.99599e+06	7.6266e+06	3.35997e+06	1.41475e+06	4.32752e+06	1.613	0.166474	0.476158	0.302575
Perilla ketone	7.05613e+07	2.20751e+07	1.09418e+08	7.49273e+07	6.60205e+07	5.63577e+07	6.73514e+07	6.57685e+07	-0.0343107	0.954071	0.983957	0.30192
3-hydroxy-1,5-diphenylpentan-1-one	4.83669e+06	1.86763e+07	4.45811e+06	1.24377e+07	1.39047e+07	1.26801e+07	9.32372e+06	1.30075e+07	0.480367	0.47694	0.729254	0.301889
N-Deacetylcolchicine	3.06499e+06	4.2957e+06	3.18814e+06	1.44289e+06	1.55503e+06	1.37335e+06	3.51628e+06	1.45709e+06	-1.27096	0.00645151	0.106785	0.301787
trifluperidol	732791	440909	1.36523e+06	2.86177e+06	2.00419e+06	4.40788e+06	846311	3.09128e+06	1.86894	0.0409015	0.250284	0.301232
[3,3'-(3,7,12,17-Tetramethyl-8,13-divinyl-2,18-porphyrindiyl-kappa~2~N~22~,N~24~)dipropanoato(2-)]iron	1.91026e+06	8.22902e+06	1.92061e+06	1.28848e+07	9.28203e+06	1.67668e+06	4.01996e+06	7.94782e+06	0.983377	0.372707	0.662433	0.301211
(3beta,25S)-Spirost-5-en-3-yl 6-O-beta-D-glucopyranosyl-beta-D-glucopyranoside	2.88936e+07	4.71359e+06	2.98131e+07	1.51853e+07	3.11748e+07	3.00468e+07	2.11401e+07	2.5469e+07	0.268758	0.678465	0.849161	0.301131
Zearalenone	7.04699e+06	1.19341e+07	1.39358e+07	1.86457e+07	1.90246e+07	7.78175e+06	1.09723e+07	1.51507e+07	0.465515	0.377732	0.665043	0.300648
(1R,9S)-11-(1-Acetyl-4-piperidinyl)-5-{2-[(dimethylamino)methyl]phenyl}-7,11-diazatricyclo[7.3.1.02,7]trideca-2,4-dien-6-one	1.47373e+07	3.02316e+07	1.5023e+07	1.53503e+07	3.66033e+07	2.41209e+07	1.99973e+07	2.53582e+07	0.342644	0.540137	0.764976	0.300152
2,6-Dideoxy-3-O-methyl-L-arabino-hexopyranose	698484	1.29709e+06	1.61914e+06	3.89984e+06	2.64647e+06	3.17471e+06	1.20491e+06	3.24034e+06	1.42722	0.0108367	0.134078	0.299901
Enalapril	5.93832e+07	2.56728e+07	4.66739e+07	4.95329e+07	3.88936e+07	3.25043e+07	4.391e+07	4.03103e+07	-0.123401	0.760152	0.893741	0.299456
acetate2?,3?-(difluoromethylene)-5?-androstan-17?-ol	2.66958e+06	1.03769e+07	8.86731e+06	1.13751e+07	4.81111e+06	1.50334e+07	7.30461e+06	1.04065e+07	0.510613	0.461062	0.719825	0.29895
N-(2,3-dihydro-1,4-benzodioxin-2-ylmethyl)-1,5-dimethyl-1H-pyrazole-3-carboxamide	191171	373216	5.37982e+07	9.14107e+06	1.1223e+07	1.10417e+07	1.81209e+07	1.04686e+07	-0.791584	0.690239	0.855806	0.298767
2EBS4A61GK	8.27623e+06	1.50629e+07	2.01973e+07	1.2692e+07	2.55389e+07	1.90277e+07	1.45121e+07	1.90862e+07	0.395271	0.417706	0.686671	0.298624
Abediterol	587250	913951	630124	2.80586e+06	3.25547e+06	2.06026e+06	710442	2.7072e+06	1.93001	0.00534147	0.0994777	0.298496
N-(3,5-Dimethoxybenzoyl)glycine	1.90899e+07	2.22995e+07	1.95414e+07	1.51781e+07	1.3575e+07	2.22071e+07	2.03103e+07	1.69867e+07	-0.257801	0.306022	0.625162	0.298069
napelline	5.21155e+07	5.45955e+07	8.04304e+07	6.00579e+07	4.25682e+07	6.74618e+07	6.23805e+07	5.6696e+07	-0.137848	0.651951	0.830429	0.297607
17-phenyl-?-trinor-PGE2	656956	825288	2.09039e+06	7.77793e+06	2.56363e+06	2.13707e+06	1.19088e+06	4.15955e+06	1.8044	0.18739	0.506302	0.297575
Withaferine	5.40368e+06	3.25984e+06	456214	3.57639e+06	5.0851e+06	1.04393e+07	3.03991e+06	6.36692e+06	1.06657	0.258405	0.580213	0.297119
11-Deoxocucurbitacin I	3.66787e+07	6.51168e+06	6.45302e+06	1.04493e+07	3.09109e+07	1.95682e+07	1.65478e+07	2.03095e+07	0.295512	0.763469	0.896683	0.29709
apronalide	2.51679e+06	1.74642e+06	2.25391e+06	6.31349e+06	5.97971e+06	2.12366e+06	2.17237e+06	4.80562e+06	1.14545	0.125598	0.420373	0.296742
(9cis,13'cis)-3,3'-Dihydroxy-7,8-didehydro-beta,beta-carotene-4,4'-dione	1.8844e+06	2.98445e+06	3.54953e+06	4.67811e+06	7.43576e+06	3.87827e+06	2.80613e+06	5.33071e+06	0.925748	0.0998063	0.383201	0.296451
oxidized Cypridina luciferin	1.32906e+06	1.08988e+06	1.29983e+06	4.89006e+06	3.29795e+06	2.25548e+06	1.23959e+06	3.48116e+06	1.48971	0.043584	0.252612	0.296044
VIRILON	1.74581e+06	3.93617e+06	1.95103e+06	3.99109e+06	7.36206e+06	4.05271e+06	2.54434e+06	5.13529e+06	1.01315	0.120012	0.412152	0.295912
DIBUNATE	3.56289e+07	1.20261e+07	4.09024e+07	3.15199e+07	4.09969e+07	2.51296e+07	2.95191e+07	3.25488e+07	0.140953	0.777088	0.903152	0.295274
3-Aminobenzamide	5.03298e+06	8.59696e+06	3.2184e+08	1.30208e+08	1.40509e+08	9.95263e+07	1.11823e+08	1.23414e+08	0.142289	0.917985	0.966323	0.294776
adrenaline	5.41821e+06	5.83494e+06	2.72472e+07	7.16183e+06	4.99086e+06	1.08763e+07	1.28334e+07	7.67632e+06	-0.741421	0.524762	0.762613	0.294551
Ginkgotoxin	9.78445e+06	1.08367e+07	6.85166e+06	6.47428e+06	9.99916e+06	1.26849e+06	9.1576e+06	5.91398e+06	-0.63084	0.311464	0.627461	0.294323
trans-Lachnophyllol	1.03532e+07	2.37257e+07	1.01977e+07	1.41939e+07	2.30579e+07	1.91742e+07	1.47589e+07	1.88087e+07	0.349816	0.476871	0.729254	0.29417
cis-6,7-epoxystearic acid	1.01438e+07	4.46306e+07	1.33935e+07	2.20975e+07	1.91967e+07	1.58945e+07	2.27227e+07	1.90629e+07	-0.253363	0.758978	0.893053	0.293803
(S)-2-HYDROXYPROPYLPHOSPHONIC ACID	1.5759e+06	2.0795e+06	3.47075e+06	3.41398e+06	7.8009e+06	3.96922e+06	2.37538e+06	5.06137e+06	1.09137	0.145987	0.44835	0.293662
1,1,6-Trimethyl-1,2-dihydronaphthalene	1.62381e+07	2.44885e+07	2.68716e+07	1.38598e+07	1.86211e+07	4.97784e+07	2.25327e+07	2.74198e+07	0.283196	0.697979	0.859636	0.293576
Paracetamol	2.01815e+07	1.21412e+07	8.02929e+06	1.12959e+07	9.61072e+06	8.53049e+06	1.34507e+07	9.81237e+06	-0.455003	0.376246	0.665043	0.293347
3-Hydroxy-cis-5-tetradecenoylcarnitine	1.41211e+07	2.36468e+07	1.076e+07	1.37507e+07	1.11028e+07	1.28683e+07	1.6176e+07	1.25739e+07	-0.363416	0.412009	0.684222	0.293344
Decanamide	2.37768e+07	2.9746e+07	1.90079e+07	2.24371e+07	1.96997e+07	1.99265e+07	2.41769e+07	2.06878e+07	-0.224852	0.34052	0.646668	0.293204
O-{Hydroxy[(2R)-2-[(5Z,8Z,11Z,14Z)-5,8,11,14-icosatetraenoyloxy]-3-(pentadecanoyloxy)propoxy]phosphoryl}-L-serine	9.71796e+06	1.24857e+07	4.55646e+07	1.1523e+07	1.45045e+07	2.276e+07	2.25894e+07	1.62625e+07	-0.474097	0.625796	0.813884	0.292996
Asukamycin	3.83036e+06	5.50128e+06	4.84409e+06	3.89511e+06	820876	2.43497e+06	4.72524e+06	2.38365e+06	-0.987214	0.0817173	0.355447	0.29234
KL9700000	3.69755e+07	1.68566e+07	2.25821e+07	2.77235e+07	2.76051e+07	1.16025e+07	2.54714e+07	2.23104e+07	-0.191166	0.713923	0.868344	0.29232
toluidine	363336	581415	639596	2.53143e+06	1.52795e+06	3.5495e+06	528116	2.53629e+06	2.2638	0.0271271	0.20096	0.291674
Dihydrokavain	1.70914e+07	1.71404e+07	2.19467e+07	2.49444e+07	1.81234e+07	2.25746e+07	1.87261e+07	2.18808e+07	0.224614	0.286485	0.605979	0.290325
2,3-Dimethyl-5-[(2E,6E)-3,7,11-trimethyl-2,6,10-dodecatrien-1-yl]-2,5-cyclohexadiene-1,4-diol	1.01802e+06	2.23069e+06	3.50024e+06	1.78486e+06	6.15639e+06	7.42178e+06	2.24965e+06	5.12101e+06	1.18673	0.195956	0.512804	0.290291
Mono(2-ethyl-5-carboxypentyl) phthalate	875585	857937	1.99906e+06	4.2615e+06	2.975e+06	2.67743e+06	1.24419e+06	3.30464e+06	1.40928	0.0286224	0.204917	0.289902
Irgafos 168	2.51597e+07	2.105e+07	4.66272e+06	2.06185e+07	4.87569e+06	9.27582e+06	1.69575e+07	1.159e+07	-0.549039	0.530314	0.764442	0.289443
2-naphthyl beta-D-glucoside	5.0154e+06	3.14145e+06	1.05707e+07	4.68407e+06	1.61305e+07	9.27539e+06	6.24251e+06	1.003e+07	0.684119	0.397812	0.675766	0.289325
RU5135	1.67857e+06	3.24495e+06	2.60929e+06	5.63018e+06	3.95804e+06	4.09672e+06	2.51094e+06	4.56165e+06	0.861328	0.0433332	0.252612	0.289252
2,6-DIMETHYLNAPHTHALENE	5.02388e+07	9.79531e+07	3.22855e+07	8.74701e+07	7.5662e+07	3.18047e+07	6.01592e+07	6.49789e+07	0.111188	0.861419	0.944899	0.288865
Metirosine	3.84438e+06	7.50134e+06	6.15521e+06	4.38167e+06	2.82617e+06	3.14687e+06	5.83364e+06	3.45157e+06	-0.757144	0.1111	0.403505	0.288511
Dehydrofalcarinone	5.19188e+06	8.37366e+06	7.98357e+06	9.3383e+06	1.24809e+07	7.93539e+06	7.18304e+06	9.91819e+06	0.465482	0.17807	0.497582	0.288497
cinnamodial	4.58172e+06	8.72385e+06	1.34688e+06	3.08317e+06	1.77338e+06	791719	4.88415e+06	1.88276e+06	-1.37526	0.250566	0.572372	0.28811
2-Hydroxy-3-(phosphonooxy)propyl 22-methyltetracosanoate	666963	581416	633030	985147	2.99593e+06	5.23655e+06	627136	3.07254e+06	2.29258	0.117293	0.407888	0.288083
3尾-Androstanediol	1.0716e+06	4.36179e+06	775351	5.63362e+06	9.40086e+06	878462	2.06958e+06	5.30432e+06	1.35783	0.300176	0.618527	0.287679
2-Phenylcyclopropanamine	748583	1.96771e+06	2.1834e+06	2.74161e+06	2.49302e+06	7.37888e+06	1.63323e+06	4.2045e+06	1.36421	0.194241	0.510799	0.287122
MFCD18783096	1.36486e+06	6.74279e+06	6.49616e+06	1.59988e+06	2.42702e+06	2.32673e+06	4.86794e+06	2.11788e+06	-1.20069	0.195675	0.512804	0.286972
N-docosanoylsphinganine	1.06695e+07	9.33632e+06	7.81767e+06	6.94439e+06	8.60224e+06	5.23988e+06	9.27449e+06	6.92884e+06	-0.420655	0.139207	0.440144	0.286347
Zanoterone	3.14353e+06	5.16419e+06	3.41019e+06	2.46014e+06	2.16882e+06	511721	3.90597e+06	1.71356e+06	-1.18868	0.0668615	0.318433	0.285893
3-(7'-Hydroxy-4b',8',8',10a'-tetramethyl-5-oxotetradecahydro-2'H-spiro[furan-3,1'-phenanthren]-2'-yl)-1-(4-methyl-5-oxo-2,5-dihydro-2-furanyl)-2-butanyl acetate	336611	389982	347464	1.76186e+06	1.93514e+06	2.80575e+06	358019	2.16758e+06	2.59798	0.00500643	0.0984704	0.285757
Butopyronoxyl	3.97865e+07	7.45835e+07	5.05439e+07	6.30868e+07	4.9161e+07	4.04539e+07	5.49713e+07	5.09006e+07	-0.110997	0.755707	0.891717	0.285736
1-(5-Acetyl-2-hydroxyphenyl)-3-methyl-1-butanone	2.52234e+07	6.20859e+07	4.62433e+07	3.0469e+07	4.93689e+07	3.74798e+07	4.45175e+07	3.91059e+07	-0.186989	0.6758	0.846916	0.285687
1,2,3,4-Tetrahydro-脦虏-carboline-3-carboxylic acid	2.4925e+06	1.7521e+06	6.37673e+06	1.54213e+06	867070	567143	3.54044e+06	992114	-1.83535	0.156467	0.462379	0.285467
17-Hydroxypregnenolone sulfate	2.50017e+06	5.52871e+06	2.6625e+06	1.15019e+06	1.35501e+06	1.46879e+06	3.56379e+06	1.32466e+06	-1.42779	0.0860724	0.36116	0.28524
Indole-3-butyric acid	5.34331e+06	8.38463e+06	4.88154e+06	3.82379e+06	5.05705e+06	2.26463e+06	6.20316e+06	3.71515e+06	-0.739582	0.142184	0.444675	0.284788
Limaprost	3.32389e+07	5.39957e+07	2.46428e+07	5.99634e+07	2.08564e+07	1.20405e+07	3.72924e+07	3.09534e+07	-0.268784	0.729817	0.877683	0.284465
N-[5-Amino-2-({3-amino-6-[(4-amino-4-deoxyhexopyranosyl)oxy]-8-hydroxy-7-(methylamino)octahydropyrano[3,2-b]pyran-2-yl}oxy)-3,4-dihydroxycyclohexyl]acetamide	2.81336e+06	1.51987e+06	4.82786e+06	690007	436432	1.36316e+06	3.0537e+06	829866	-1.87961	0.0905393	0.370378	0.283938
S-Adenosyl-L-methionine	3.05177e+06	1.10399e+07	2.32161e+06	2.8621e+06	2.67416e+06	1.49895e+06	5.4711e+06	2.34507e+06	-1.2222	0.330516	0.639378	0.28384
Trolox	1.2065e+06	468774	1.00582e+07	493603	506952	599650	3.91114e+06	533401	-2.8743	0.334522	0.641972	0.283568
[(1S,1aR,1bS,4aR,7aS,7bR,8R,9aS)-3-(Acetoxymethyl)-4a,7b-dihydroxy-1,6,8-trimethyl-5-oxo-9a-(2-phenylacetoxy)-1a,1b,4,4a,5,7a,7b,8,9,9a-decahydro-1H-cyclopropa[3,4]benzo[1,2-e]azulen-1-yl]methyl 2-methylbutanoate	455779	676480	253440	3.35659e+06	3.39736e+06	981014	461900	2.57832e+06	2.48078	0.0588461	0.296354	0.283296
5-{2-[(5,6-Diethyl-2,3-dihydro-1H-inden-2-yl)amino]-1-hydroxyethyl}-2-oxo-1,2-dihydro-8-quinolinyl beta-D-glucopyranosiduronic acid	5.74559e+06	474798	7.07374e+06	1.01138e+06	1.43225e+07	9.08384e+06	4.43138e+06	8.13923e+06	0.877137	0.443436	0.706931	0.283154
6,6-dimethyl-4-piperidino-5,6-dihydro-2H-thiine-2-thione	3.46396e+07	4.28169e+07	4.60971e+07	4.2808e+07	3.05144e+07	3.9064e+07	4.11845e+07	3.74622e+07	-0.136668	0.496668	0.744705	0.282636
MM3670000	5.61504e+07	3.68484e+07	5.27487e+07	4.80967e+07	5.52488e+07	5.23927e+07	4.85825e+07	5.19128e+07	0.0956527	0.625117	0.81335	0.282022
Cetirizine	941451	455584	785172	2.00335e+06	2.848e+06	2.62632e+06	727402	2.49256e+06	1.7768	0.00371012	0.0921143	0.281633
5-Methyl-4-pentyl-3,4-dihydro-2H-pyrrole	6.55822e+06	1.1402e+07	7.22476e+06	1.31309e+07	2.12445e+07	3.06347e+06	8.39499e+06	1.24796e+07	0.571974	0.496916	0.744705	0.280688
(22E)-3,5,9,14-Tetrahydroxyergosta-7,22-dien-6-one	594955	934274	853628	1.69209e+06	5.68372e+06	2.1493e+06	794286	3.17504e+06	1.99904	0.133065	0.429953	0.280431
NAPROXOL	2.77346e+06	2.68853e+06	6.8899e+06	930769	3.08139e+06	767551	4.11729e+06	1.59324e+06	-1.36974	0.184126	0.504866	0.27986
2,4-dihydroxyheptadec-16-enyl acetate	1.69447e+06	1.23586e+06	2.00949e+06	7.93896e+06	4.79006e+06	831609	1.64661e+06	4.52021e+06	1.45689	0.237081	0.561468	0.279801
Dubinidine	1.28146e+06	1.05298e+06	1.20457e+06	3.34254e+06	2.50294e+06	2.82175e+06	1.17967e+06	2.88908e+06	1.29222	0.0025296	0.0789914	0.279386
4-(Hydroxy{7-hydroxy-6-methoxy-8-[(6-methoxy-2-methyl-1,2,3,4-tetrahydro-7-isoquinolinyl)oxy]-2-methyl-1,2,3,4-tetrahydro-1-isoquinolinyl}methyl)-1,2-benzenediol	3.18481e+07	1.03552e+07	1.46733e+07	1.67564e+07	2.54584e+07	2.67701e+07	1.89589e+07	2.2995e+07	0.278445	0.608711	0.803392	0.279061
Carvone	5.96757e+07	1.04181e+08	5.33779e+07	9.66412e+07	8.62182e+07	1.57979e+07	7.24114e+07	6.62191e+07	-0.128969	0.846573	0.940601	0.278773
Amfepramone	425950	662917	704882	1.49685e+06	1.89227e+06	5.14335e+06	597916	2.84416e+06	2.24999	0.124533	0.418887	0.278534
N~1~-(5-Aminopentyl)-N~2~-(1H-indol-3-ylacetyl)-L-aspartamide	1.33387e+06	1.90939e+06	1.67859e+06	2.23744e+06	8.22389e+06	2.65218e+06	1.64062e+06	4.37117e+06	1.41378	0.231497	0.552565	0.278439
Methyl (2beta,3beta,4beta,5alpha,12beta,19alpha)-3,4,16-trihydroxy-1-methyl-6,7-didehydroaspidospermidine-3-carboxylate	9.1007e+06	4.45836e+06	5.54339e+06	3.39315e+06	5.30969e+06	3.54665e+06	6.36748e+06	4.08316e+06	-0.641036	0.20995	0.528628	0.278254
Milbemycin A3	661679	1.01086e+06	1.45147e+06	2.13459e+06	2.79439e+06	3.72357e+06	1.04134e+06	2.88418e+06	1.46973	0.0231191	0.187002	0.278082
4-Oxo-2-phenyl-4H-chromen-3-yl 6-O-(6-deoxy-alpha-L-mannopyranosyl)-beta-D-glucopyranoside	706703	648875	703566	3.62276e+06	4.60817e+06	695353	686381	2.97543e+06	2.11601	0.123255	0.41741	0.277981
1,5-Dimethylbicyclo(3.2.1)octan-8-one oxime	2.43828e+06	1.16195e+06	1.13623e+07	1.81083e+06	1.24005e+06	1.8696e+06	4.98753e+06	1.64016e+06	-1.60449	0.356575	0.654132	0.27785
4-Methoxybenzaldehyde	2.66708e+07	6.41452e+07	1.33409e+07	3.6277e+07	3.28055e+07	2.51316e+07	3.4719e+07	3.14047e+07	-0.144743	0.841747	0.937608	0.277566
novobiocin	4.87848e+06	4.25645e+06	4.79488e+06	3.42448e+06	2.54749e+06	2.78243e+06	4.64327e+06	2.91813e+06	-0.670095	0.00616321	0.103713	0.277565
Cyclopentadecanolide	3.61969e+06	4.75942e+06	4.83382e+06	8.13509e+06	1.38379e+07	1.40004e+06	4.40431e+06	7.791e+06	0.822893	0.401999	0.678738	0.276829
Gentamicin C1a	690287	1.79989e+06	674411	3.44664e+06	3.61688e+06	1.89249e+06	1.05486e+06	2.98534e+06	1.50084	0.043633	0.252612	0.276485
7-(3-Amino-3-carboxypropyl)-6-methyl-3-(beta-D-ribofuranosyl)-3,4-dihydro-9H-imidazo[1,2-a]purin-9-one	4.0759e+06	667858	7.79627e+06	4.6649e+06	3.27602e+06	1.55838e+07	4.18001e+06	7.84156e+06	0.907634	0.452363	0.71222	0.276301
Mitoxantrone	1.25451e+06	1.14524e+06	1.26131e+06	3.78206e+06	3.19034e+06	2.14511e+06	1.22035e+06	3.03917e+06	1.31638	0.0192859	0.165834	0.276146
MACAMIDE 1	7.55601e+06	2.66045e+06	6.73647e+06	5.36456e+06	1.79371e+06	2.00653e+06	5.65097e+06	3.05493e+06	-0.887359	0.244644	0.565295	0.275417
salinosporamide B	1.66357e+06	1.66562e+06	2.18146e+06	5.3907e+06	3.43543e+06	2.78021e+06	1.83688e+06	3.86878e+06	1.07462	0.0645997	0.313076	0.275346
Elacytarabine	6.19856e+06	7.10653e+06	9.50556e+06	5.952e+06	4.85981e+06	5.45043e+06	7.60355e+06	5.42075e+06	-0.488182	0.10278	0.390124	0.27435
2-(1-Hydroxy-2,4,6-trimethyl-3-oxo-2,3-dihydro-1H-inden-5-yl)ethyl acetate	1.02036e+07	1.41175e+06	3.36464e+06	3.64773e+06	2.22128e+06	764061	4.99334e+06	2.21102e+06	-1.17529	0.375456	0.664674	0.27427
1,6-Dihydroxy-8-[(1E)-3-hydroxy-3-methyl-1-buten-1-yl]-3,7-dimethoxy-2-(3-methyl-2-buten-1-yl)-9H-xanthen-9-one	2.12517e+06	5.21184e+06	1.30835e+06	791590	726151	387028	2.88178e+06	634923	-2.18231	0.133307	0.429953	0.273943
(1S,4aR,5S)-5-[(3E)-5-Methoxy-3-methyl-5-oxo-3-penten-1-yl]-1,4a-dimethyl-6-methylenedecahydro-1-naphthalenecarboxylic acid	2.85563e+07	1.43215e+07	2.70083e+07	2.97127e+07	2.873e+07	2.13255e+07	2.32953e+07	2.65894e+07	0.190808	0.5629	0.778905	0.273852
Estrone	7.20651e+06	1.14918e+07	7.68229e+06	2.78935e+06	5.31853e+06	9.60184e+06	8.79352e+06	5.90324e+06	-0.574934	0.296019	0.614559	0.273804
Diisodecyl phthalate	871384	403328	480990	1.4281e+06	5.26508e+06	1.83792e+06	585234	2.8437e+06	2.28068	0.139022	0.440144	0.273266
5-(methoxymethyl)-2-(3-methoxyphenyl)-4,7-dihydropyrazolo[1,5-a]pyrimidin-7-one	401852	414498	2.68054e+07	4.00531e+06	4.01065e+06	4.24604e+06	9.20727e+06	4.08733e+06	-1.17161	0.591885	0.795514	0.272913
gamma-Glutamyl-S-[1-(6,7-dimethoxy-1,3-benzodioxol-5-yl)-1,3-dihydroxy-2-propanyl]cysteinylglycine	3.35938e+06	1.57456e+06	2.44925e+06	747450	747765	667262	2.46106e+06	720826	-1.77156	0.0279713	0.203666	0.272598
6-Pentyl-2H-pyran-2-one	7.89098e+07	3.1756e+07	3.93663e+07	8.34036e+07	4.81282e+07	3.48874e+07	5.00107e+07	5.54731e+07	0.149552	0.803738	0.915923	0.272308
(6Z)-6-Tetradecene-1,3-diyne-5,8-diol	1.95725e+07	2.71613e+07	1.02223e+07	3.139e+07	2.09991e+07	1.69184e+07	1.89853e+07	2.31025e+07	0.283163	0.562221	0.778322	0.272141
Proquazone	3.38242e+06	1.03991e+06	3.50608e+06	824115	710799	677273	2.6428e+06	737396	-1.84156	0.0766979	0.345711	0.271944
3,3-Dimethyl-N-{[(2R,4S,5R)-5-vinyl-1-azabicyclo[2.2.2]oct-2-yl]methyl}butanamide	2.45339e+06	1.39309e+06	3.31702e+07	6.41302e+06	5.53036e+06	8.73457e+06	1.23389e+07	6.89265e+06	-0.840083	0.63021	0.816469	0.271932
Bibenzyl	7.65157e+06	2.0318e+07	1.1226e+07	9.75902e+06	1.256e+07	6.41806e+06	1.30652e+07	9.57904e+06	-0.447776	0.44992	0.711907	0.271598
2-Butenedioic acid (2E)-, (2E,6E,10E,14E)-2,6,10,14-tetramethyl-2,6,10,14-hexadecatetraene-1,16-diyl ester	4.04082e+06	7.47756e+06	8.28592e+06	6.05897e+06	1.67935e+07	7.30839e+06	6.60143e+06	1.00536e+07	0.606862	0.395504	0.67378	0.271403
GELSEMICINE	1.11334e+07	1.20374e+07	5.35995e+06	1.53933e+07	1.33565e+07	9.01321e+06	9.51025e+06	1.25877e+07	0.404458	0.335449	0.641972	0.270757
mangostenone B	4.13987e+06	5.32955e+06	4.70841e+06	8.5379e+06	6.27344e+06	5.54638e+06	4.72594e+06	6.78591e+06	0.521939	0.0994528	0.383201	0.270573
1,2,3,4-Tetramethyl-1,3-cyclopentadiene	6.62474e+07	1.29028e+08	5.91016e+07	1.16301e+08	1.06088e+08	2.18098e+07	8.47922e+07	8.13996e+07	-0.0589087	0.931868	0.975338	0.270326
(2S)-1-Hydroxy-3-(stearoyloxy)-2-propanyl (13Z,16Z)-13,16-docosadienoate	7.94628e+06	6.09628e+06	8.40437e+06	9.42603e+06	1.19121e+06	2.64853e+06	7.48231e+06	4.42192e+06	-0.75881	0.309798	0.627461	0.270286
Urapidil	1.13919e+06	1.30668e+06	1.17835e+06	613517	5.93744e+06	4.56273e+06	1.20807e+06	3.70456e+06	1.6166	0.192916	0.509896	0.270113
Bellendine	2.49927e+06	3.77606e+06	6.48538e+06	2.05823e+06	981766	2.85181e+06	4.25357e+06	1.96394e+06	-1.11493	0.151569	0.452765	0.270102
2-[1-(4-isobutylphenyl)ethyl]-5-(3-nitrophenyl)-1,3,4-oxadiazole	206011	287904	5.42919e+07	1.12834e+07	9.76507e+06	1.33193e+07	1.82619e+07	1.14559e+07	-0.672748	0.725196	0.874806	0.270092
1-{[(3S,4S,5R)-2,3,4-Trihydroxy-5-(hydroxymethyl)tetrahydro-2-furanyl]methyl}-2-pyrrolidinecarboxylic acid (non-preferred name)	9.24185e+06	9.57351e+06	1.28299e+07	8.90245e+06	1.32666e+07	1.9131e+07	1.05484e+07	1.37667e+07	0.384155	0.368324	0.661109	0.270009
8-[(2S,3R,4S,5S,6R)-4,5-dihydroxy-6-(hydroxymethyl)-3-{[(2S,3R,4R,5R,6S)-3,4,5-trihydroxy-6-methyloxan-2-yl]oxy}oxan-2-yl]-5,7-dihydroxy-2-(4-hydroxyphenyl)-4H-chromen-4-one	8.92345e+06	1.90791e+07	1.3147e+07	1.36015e+07	9.15204e+06	9.55664e+06	1.37165e+07	1.07701e+07	-0.348889	0.418523	0.687103	0.269311
coenzyme Q2	1.87665e+06	3.35262e+06	3.52634e+06	543270	7.34232e+06	1.03497e+07	2.91854e+06	6.07843e+06	1.05845	0.344051	0.647689	0.268817
UP0783700	9.21447e+06	3.03724e+06	4.84598e+06	3.32181e+06	4.63664e+06	2.21964e+06	5.69923e+06	3.3927e+06	-0.748335	0.304976	0.625162	0.268556
2,4,5-Trihydroxy-3-methoxybenzoic acid	428354	273200	2.87555e+06	4.75888e+06	1.5384e+06	3.92853e+06	1.19237e+06	3.4086e+06	1.51535	0.158784	0.463819	0.267788
2-Hydroxy-1-methoxy-6-methyl-4H-dibenzo[de,g]quinoline-4,5(6H)-dione	1.42643e+06	3.57834e+06	5.3979e+06	395719	1.21303e+06	2.09143e+06	3.46755e+06	1.23339e+06	-1.49129	0.147884	0.449344	0.266585
6alpha-hydroxy-6-deoxocastasterone	9.55078e+06	3.60995e+07	1.96569e+07	1.47824e+07	4.30044e+07	2.33261e+07	2.1769e+07	2.70376e+07	0.31269	0.667648	0.841498	0.266202
Acetyllycopsamine	2.52159e+06	1.96495e+06	2.85471e+06	5.93888e+06	3.41695e+06	3.82378e+06	2.44708e+06	4.3932e+06	0.844209	0.0774307	0.347463	0.266133
(2R)-1-{[(2-Aminoethoxy)(hydroxy)phosphoryl]oxy}-3-hydroxy-2-propanyl (6Z,9Z,12Z,15Z)-6,9,12,15-octadecatetraenoate	1.37574e+06	3.86769e+06	1.36051e+06	246333	295801	263009	2.20131e+06	268381	-3.03601	0.0811781	0.355447	0.266046
Miproxifene phosphate	5.59892e+06	8.58585e+06	7.30594e+06	3.1599e+06	3.4916e+06	7.66336e+06	7.16357e+06	4.77162e+06	-0.586198	0.229361	0.54948	0.264797
4-{3-Benzoyl-2,6-dihydroxy-4-[(3-methyl-2-buten-1-yl)oxy]benzyl}-3,5-dihydroxy-2-isobutyryl-6,6-dimethyl-2,4-cyclohexadien-1-one	867645	1.15774e+06	1.53616e+06	5.67635e+06	1.55747e+06	2.80382e+06	1.18718e+06	3.34588e+06	1.49485	0.155334	0.459929	0.264522
(5S)-1,5-Anhydro-2-deoxy-5-[(2E)-4-({(14Z)-14-hydroxy-14-[(5-hydroxy[1,2]dithiolo[4,3-b]pyrrol-6-yl)imino]tetradecyl}oxy)-2-methyl-4-oxo-2-buten-1-yl]-2-[(2E,4R,5S)-5-hydroxy-4-methyl-2-hexen-1-yl]-L-arabinitol	1.0425e+06	3.829e+06	816143	5.66958e+06	2.69311e+06	3.58065e+06	1.89588e+06	3.98111e+06	1.0703	0.186728	0.506302	0.264414
2,4-Dihydroxy-6-(hydroxymethyl)-3-[(6-hydroxy-1,2,5,5-tetramethyl-1,2,3,4,4a,5,6,7-octahydro-1-naphthalenyl)methyl]benzaldehyde	140471	213103	398967	1.89494e+06	1.73851e+06	1.58138e+06	250847	1.73828e+06	2.79278	0.000234261	0.0520547	0.26419
N-Aceyl-L-tyrosine	3.88852e+06	8.1352e+06	3.1257e+06	3.43048e+06	2.86325e+06	1.72521e+06	5.0498e+06	2.67298e+06	-0.917778	0.220159	0.540405	0.264157
1-(5-Hydroxy-3a,4-dimethyl-3a,4,5,6,7,7a-hexahydro-1H-inden-2-yl)ethanone	7.88688e+06	1.10617e+07	1.24163e+07	9.33898e+06	7.28578e+06	7.75251e+06	1.0455e+07	8.12576e+06	-0.363616	0.190438	0.507897	0.264079
(2R)-2-脦虏-GDIMBOA	2.01383e+06	2.42571e+06	3.10523e+06	1.21794e+06	734603	784912	2.51492e+06	912484	-1.46264	0.0105273	0.134078	0.263555
Trenbolone Acetate	4.98847e+06	2.07933e+06	5.32422e+06	3.85434e+06	972126	845396	4.13067e+06	1.89062e+06	-1.12752	0.190724	0.507897	0.263406
Setipiprant	656900	1.09407e+06	1.05329e+06	1.99066e+06	2.52391e+06	2.95751e+06	934752	2.49069e+06	1.41389	0.00759697	0.116242	0.263179
Methyl diisopropyl propionamide	6.30735e+06	5.34557e+06	6.68579e+06	5.26043e+06	3.1738e+06	4.38821e+06	6.1129e+06	4.27415e+06	-0.516222	0.0641725	0.312058	0.262645
(e,z,z)-2,4,7-decatrienal	9.40624e+06	2.73464e+07	1.55431e+07	2.70309e+07	2.22346e+07	1.36506e+07	1.74319e+07	2.0972e+07	0.266737	0.618062	0.810437	0.262628
Hexylbenzene	1.30372e+07	2.3439e+07	6.04272e+06	8.23313e+06	1.011e+07	1.34751e+07	1.4173e+07	1.06061e+07	-0.41825	0.53647	0.764869	0.262593
MOLLICELLIN B	7.94332e+06	3.34387e+06	2.73294e+06	2.85825e+06	2.20399e+06	2.02849e+06	4.67338e+06	2.36358e+06	-0.983493	0.237353	0.561673	0.262349
6-formyl-10-(hydroxymethyl)-5-methoxy-3-methylidene-2-oxo-2H,3H,3aH,4H,5H,8H,9H,11aH-cyclodeca[b]furan-4-yl 2-methylbutanoate	587988	581338	577302	3.54823e+06	3.49352e+06	666521	582209	2.56942e+06	2.14183	0.105031	0.394222	0.262237
alemcinal	7.25676e+06	1.90942e+07	1.18978e+07	3.03832e+06	1.02599e+07	1.44605e+07	1.27496e+07	9.25291e+06	-0.462469	0.506198	0.748709	0.26169
MFCD08705702	5.17569e+06	2.09158e+06	5.3221e+06	3.89254e+06	1.04817e+06	1.0151e+06	4.19646e+06	1.98527e+06	-1.07984	0.194645	0.511344	0.261441
beta-D-glucosyl crocetin	3.58599e+06	1.13621e+06	1.62233e+06	3.02594e+06	2.99151e+06	7.58523e+06	2.11484e+06	4.53423e+06	1.10031	0.227644	0.548885	0.261357
4-Methyl-4-aza-5-pregnene-3,20-dione	3.81313e+06	1.58905e+06	1.51555e+07	8.78624e+06	1.04952e+07	1.19738e+07	6.85256e+06	1.04184e+07	0.604421	0.453629	0.712308	0.261192
Methyl {2-[(2E)-5-(hexopyranosyloxy)-2-penten-1-yl]-3-oxocyclopentyl}acetate	3.39212e+06	7.11575e+06	3.74974e+06	2.8675e+06	2.64702e+06	2.49249e+06	4.75254e+06	2.66901e+06	-0.832396	0.155149	0.45983	0.261096
Favan-3-ol	5.19159e+06	1.38423e+06	3.33319e+06	1.29628e+06	1.65313e+06	1.21448e+06	3.30301e+06	1.38796e+06	-1.25081	0.158813	0.463819	0.260882
grandidentatin	1.90182e+06	651420	1.66698e+06	4.11099e+06	5.84423e+06	967527	1.40674e+06	3.64092e+06	1.37194	0.20515	0.524563	0.260824
[2,4-Dihydroxy-3-(3-methyl-2-buten-1-yl)phenyl][6-(2,4-dihydroxyphenyl)-2-{4-[(E)-2-(2,4-dihydroxyphenyl)vinyl]-2,6-dihydroxyphenyl}-4-(hydroxymethyl)-3-cyclohexen-1-yl]methanone	2.71002e+06	2.15749e+06	2.13092e+06	981587	797760	811557	2.33281e+06	863634	-1.43358	0.00175397	0.071673	0.260699
Oxyphenisatin Acetate	1.63865e+06	4.5624e+06	4.39971e+06	1.56215e+06	1.53981e+06	1.61441e+06	3.53359e+06	1.57212e+06	-1.16842	0.107581	0.397395	0.260612
amcinafal	563819	654995	691087	2.57411e+06	1.53491e+06	2.3318e+06	636634	2.14694e+06	1.75374	0.00879705	0.120575	0.259529
(4S)-4-{[(9Z)-3-Hydroxy-9-hexadecenoyl]oxy}-4-(trimethylammonio)butanoate	1.04688e+07	4.3886e+06	1.3894e+07	5.69389e+06	1.43752e+07	1.98188e+07	9.5838e+06	1.3296e+07	0.472317	0.496149	0.744705	0.259086
(2E)-3-(4-Hydroxyphenyl)-N-[2-(1H-indol-3-yl)ethyl]acrylamide	6.56322e+06	2.30045e+06	4.85028e+06	2.05084e+06	3.11398e+06	2.6647e+06	4.57132e+06	2.60984e+06	-0.808646	0.199112	0.518581	0.258976
1-[(2E,4E)-2,4-dodecadienoyl]pyrrolidine	298797	465025	320612	1.98402e+06	1.19265e+06	2.51018e+06	361478	1.89562e+06	2.39069	0.0165387	0.158031	0.258796
trp-lys	165607	254614	185787	2.01764e+06	1.83844e+06	1.20769e+06	202003	1.68792e+06	3.0628	0.00385082	0.0924137	0.2587
10-(3,4-Dihydroxy-6-methyl-5-methylene-2-heptanyl)-5,6-dihydroxy-7a,9a-dimethylhexadecahydro-3H-benzo[c]indeno[5,4-e]oxepin-3-one	623233	546976	499458	1.15333e+06	2.66164e+06	2.88823e+06	556556	2.2344e+06	2.00529	0.0371181	0.237035	0.258189
(2S,4E)-4-[{(1S,2R,4aS,6R,8aR)-1,6-Dimethyl-2-[(1E)-1-propen-1-yl]-1,2,4a,5,6,7,8,8a-octahydro-1-naphthalenyl}(hydroxy)methylene]-5-hydroxy-2-(hydroxymethyl)-2,4-dihydro-3H-pyrrol-3-one	319755	325451	401143	2.28472e+06	1.40573e+06	1.7757e+06	348783	1.82205e+06	2.38516	0.00453057	0.0945531	0.258156
Mammea A/AA	1.34449e+06	688644	1.39095e+06	1.96613e+06	2.82936e+06	3.6125e+06	1.14136e+06	2.80266e+06	1.29604	0.0343875	0.228612	0.258136
1-[4-(2-{3-[(6-Ethyl-2,4-diimino-1,2,3,4-tetrahydro-5-pyrimidinyl)oxy]propoxy}phenyl)cyclohexyl]ethanone	3.11889e+07	2.34814e+07	2.94738e+07	2.12349e+07	4.36355e+07	2.92788e+07	2.80481e+07	3.13831e+07	0.162085	0.656644	0.832825	0.258057
pre-putrebactin	179717	187503	238111	1.39412e+06	902885	3.94627e+06	201777	2.08109e+06	3.36651	0.117198	0.407888	0.257623
kuwanon C	1.90182e+06	3.56987e+06	3.89963e+06	9.95841e+06	3.78298e+06	3.47039e+06	3.12378e+06	5.73726e+06	0.877071	0.300787	0.619348	0.257618
Evodenoson	398276	454842	791111	1.55354e+06	1.48001e+06	4.16618e+06	548077	2.39991e+06	2.13053	0.106458	0.394698	0.257174
(2R)-3-{[(2-Aminoethoxy)(hydroxy)phosphoryl]oxy}-2-hydroxypropyl laurate	171310	143885	335258	1.97171e+06	1.52487e+06	1.44876e+06	216818	1.64845e+06	2.92655	0.00118224	0.0622164	0.257165
Leucyl-leucyl-norleucine	1.11039e+06	1.09226e+06	1.45118e+06	3.40079e+06	2.56001e+06	2.28653e+06	1.21794e+06	2.74911e+06	1.17452	0.0125161	0.139984	0.256913
Indoleacetylaspartate	3.54559e+06	5.81858e+06	2.02022e+06	1.17775e+06	1.74729e+06	2.31901e+06	3.7948e+06	1.74802e+06	-1.1183	0.15017	0.451255	0.256632
2-Phenylbenzimidazole-5-sulfonic acid	452832	872833	2.44747e+07	2.94261e+06	3.93155e+06	5.20109e+06	8.60011e+06	4.02508e+06	-1.09534	0.596464	0.797902	0.256584
Carmegliptin	3.36072e+06	4.17952e+06	4.37236e+06	5.45736e+06	5.07104e+06	5.91518e+06	3.97087e+06	5.48119e+06	0.465037	0.0186545	0.163308	0.256509
cis-12-Octadecenoic acid methyl ester	2.18524e+07	2.67981e+07	7.85478e+06	1.37425e+07	2.2671e+07	3.32223e+07	1.88351e+07	2.32119e+07	0.301442	0.613065	0.806328	0.256347
(10E,12Z)-10,12-Hexadecadienal	2.04656e+07	3.13209e+07	8.09832e+06	3.26795e+07	7.93296e+06	4.6e+06	1.99616e+07	1.50708e+07	-0.40547	0.682541	0.850877	0.256071
(2Z,4E,6E,8E,10E,12E,14Z)-15-(6-Hydroxy-4,4,7a-trimethyl-2,4,5,6,7,7a-hexahydro-1-benzofuran-2-yl)-2,6,11-trimethyl-2,4,6,8,10,12,14-hexadecaheptaenal	5.43987e+06	4.88898e+06	7.38795e+06	4.88487e+06	3.6221e+06	3.62658e+06	5.9056e+06	4.04452e+06	-0.546117	0.0982784	0.383201	0.256012
relmapirazin	3.62363e+06	3.58919e+06	2.17336e+06	6.26452e+06	4.14738e+06	4.43881e+06	3.12873e+06	4.95024e+06	0.661921	0.0896104	0.367854	0.255888
4beta-methylzymosterol-4-carbaldehyde	719094	1.43376e+06	2.16835e+06	1.74072e+06	3.45011e+06	5.00763e+06	1.4404e+06	3.39949e+06	1.23885	0.130495	0.426411	0.255877
3-(3,4-Dimethoxyphenyl)-N-[2-(3,4-dimethoxyphenyl)-2-hydroxyethyl]propanamide	2.35332e+06	2.45205e+06	3.1898e+06	6.75821e+06	1.88876e+06	5.77788e+06	2.66505e+06	4.80828e+06	0.851357	0.22885	0.549276	0.254855
1-[5-methyl-3-(5-methyl-6-phenylpyridin-3-yl)-6-phenyl-3,6-dihydropyridin-1(2H)-yl]ethan-1-one	7.13534e+06	9.19031e+06	3.8319e+06	1.20369e+07	1.10135e+07	5.35913e+06	6.71919e+06	9.46984e+06	0.495054	0.349351	0.650774	0.254561
Kanamycin	2.29155e+07	1.3108e+07	4.74402e+07	3.17915e+07	2.94232e+07	3.66547e+07	2.78213e+07	3.26231e+07	0.229708	0.669135	0.842035	0.253944
Phenyl acetate	1.3133e+07	1.04823e+07	1.08274e+07	1.73762e+07	1.46781e+07	1.02036e+07	1.14809e+07	1.4086e+07	0.295028	0.311556	0.627461	0.253941
(+)-Ingenol	1.82111e+06	1.26469e+06	1.36226e+06	2.45982e+06	3.2292e+06	3.1783e+06	1.48269e+06	2.95578e+06	0.995323	0.00816275	0.118427	0.253939
(E)-9-Pentadecenoic acid	2.55023e+06	3.70706e+06	4.68119e+06	5.17655e+06	5.43932e+06	5.32135e+06	3.64616e+06	5.31241e+06	0.542989	0.0549425	0.284786	0.25377
(1E)-1-(4-Methoxyphenyl)-4-methyl-1,4-pentadien-3-one	1.09408e+07	2.43357e+07	1.79579e+07	1.1632e+07	2.09039e+07	9.6785e+06	1.77448e+07	1.40715e+07	-0.334623	0.518264	0.759469	0.252816
(E)-p-coumaric acid	1.54567e+07	1.95693e+07	1.66935e+07	2.06642e+07	2.04467e+07	1.72718e+07	1.72399e+07	1.94609e+07	0.17483	0.246838	0.56814	0.252667
1-Octadecyl (2Z)-2-butenedioate	2.81631e+07	1.88396e+07	2.46772e+07	2.04753e+07	4.15792e+07	1.487e+07	2.38933e+07	2.56415e+07	0.101874	0.848394	0.940624	0.252345
Tofisopam	587912	1.5623e+06	1.64527e+06	2.6636e+06	2.35443e+06	3.22192e+06	1.26516e+06	2.74665e+06	1.11835	0.025008	0.194728	0.252243
epi-Tulipinolide diepoxide	695203	782166	3.5473e+06	5.21155e+06	1.05958e+06	5.37937e+06	1.67489e+06	3.8835e+06	1.21329	0.262521	0.582652	0.251695
Ethyl maltol	2.72655e+07	1.43805e+07	1.53107e+07	1.66551e+07	3.27289e+07	1.34927e+07	1.89856e+07	2.09589e+07	0.14266	0.799167	0.913808	0.251674
4-Deoxy-5-(1,2-dihydroxyethyl)-4-{[N-(14-methylpentadecanoyl)glycyl]amino}-N-1H-purin-6-ylpentopyranosylamine	1.12655e+06	1.0924e+06	1.20341e+06	2.99932e+06	5.03542e+06	1.23367e+06	1.14079e+06	3.08947e+06	1.43733	0.150853	0.452226	0.251645
2-oxo-2H-chromene-3-carboxylic acid	3.61505e+07	7.86736e+07	3.59636e+07	6.3317e+07	6.29948e+07	3.30591e+07	5.02625e+07	5.31237e+07	0.079871	0.877304	0.949055	0.251596
Remifentanil	979053	5.70575e+06	1.54678e+06	640157	722928	481303	2.74386e+06	614796	-2.15803	0.226665	0.548155	0.251537
Agavoside A	220911	463053	388211	1.69411e+06	1.52202e+06	1.87331e+06	357391	1.69648e+06	2.24697	0.000418768	0.0539632	0.251391
Flutoprazepam	2.76839e+06	1.56299e+07	2.89709e+06	2.07672e+07	6.31494e+06	4.10692e+06	7.09846e+06	1.03964e+07	0.5505	0.650473	0.829593	0.250212
3-hydroxy-2-(3-nitro-4-piperidinobenzyl)propanenitrile	249451	330501	5.31698e+07	1.1246e+07	1.19063e+07	1.22024e+07	1.79166e+07	1.17849e+07	-0.604353	0.745508	0.886571	0.249853
(+)-castanospermine	2.44169e+06	2.28968e+06	2.50131e+06	1.26522e+06	561732	1.23259e+06	2.41089e+06	1.01985e+06	-1.24122	0.00425689	0.0945531	0.249839
20尾-dihydrocortisol	1.12079e+06	3.09741e+06	3.98184e+06	3.7017e+06	8.33029e+06	3.27168e+06	2.73335e+06	5.10122e+06	0.900174	0.264651	0.583177	0.249528
MFCD20642996	9.43767e+07	6.96434e+07	8.05499e+07	7.90235e+07	7.4037e+07	8.19228e+07	8.15233e+07	7.83278e+07	-0.0576891	0.69266	0.857043	0.249184
1,3,7-Octanetriol	7.04794e+07	7.95793e+07	4.23777e+07	7.06509e+07	6.96511e+07	6.59004e+07	6.41455e+07	6.87341e+07	0.0996795	0.705212	0.862369	0.248848
1-Hexadecyllysophosphatidylcholine	6.17878e+06	1.07062e+06	2.96233e+06	2.20757e+06	721229	1.09505e+06	3.40391e+06	1.34128e+06	-1.34358	0.255722	0.577614	0.248692
2-(4-methylphenyl)imidazo[1,2-a]pyrimidine	1.00862e+06	1.20131e+06	1.00855e+08	1.84148e+07	3.22505e+07	3.06562e+07	3.43551e+07	2.71071e+07	-0.341851	0.839466	0.937409	0.248614
3,3a,7,7-Tetramethyl-6,7-dihydro-3aH-indene	3.33881e+06	1.64842e+07	1.05629e+07	1.01831e+07	2.06516e+07	1.01207e+07	1.01286e+07	1.36518e+07	0.430655	0.532754	0.764792	0.248443
Amisulpride	8.11849e+06	8.45562e+06	6.50922e+06	9.79037e+06	8.84637e+06	9.33149e+06	7.69444e+06	9.32274e+06	0.276937	0.0690222	0.325652	0.248387
terikalant	1.26471e+06	448804	7.4017e+06	493063	498253	633305	3.03841e+06	541540	-2.48817	0.318796	0.633	0.247686
Travoprost	5.02542e+06	8.6016e+06	7.79212e+06	6.33292e+06	4.87473e+06	4.19345e+06	7.13972e+06	5.1337e+06	-0.475867	0.184679	0.504866	0.247641
Diphenadione	2.28728e+06	4.31258e+06	397361	508730	357686	305545	2.33241e+06	390654	-2.57786	0.161456	0.467098	0.247575
(1R,9S)-11-(4-Fluorobenzoyl)-5-(4-methoxyphenyl)-7,11-diazatricyclo[7.3.1.02,7]trideca-2,4-dien-6-one	7.98516e+06	6.04171e+06	9.6405e+06	7.24263e+06	1.69443e+07	7.6893e+06	7.88912e+06	1.06254e+07	0.429581	0.457237	0.715377	0.247224
(E,E)-alpha-Farnesene	3.30436e+06	1.36616e+06	2.84356e+06	948751	1.11173e+06	909241	2.50469e+06	989908	-1.33927	0.0615411	0.303596	0.247108
Athamantin	1.31409e+06	1.96663e+06	852739	1.69255e+06	3.21403e+06	4.55139e+06	1.37782e+06	3.15266e+06	1.19418	0.115935	0.407888	0.247018
Frangulin B	4.14713e+06	8.60226e+06	6.77689e+06	6.67434e+06	9.3253e+06	9.8621e+06	6.50876e+06	8.62058e+06	0.405402	0.263761	0.582942	0.246866
Hordenine	5.47269e+06	4.19132e+06	5.55829e+06	4.37119e+06	3.51654e+06	2.46822e+06	5.0741e+06	3.45198e+06	-0.555727	0.0831178	0.357039	0.246773
(1R)-1,5-Anhydro-6-deoxy-1-(1-hydroxy-10,12-dimethoxy-6-oxo-8-vinyl-6H-dibenzo[c,h]chromen-4-yl)-D-galactitol	2.20441e+06	2.01357e+06	2.57849e+06	3.95852e+06	4.25514e+06	2.99894e+06	2.26549e+06	3.73753e+06	0.722263	0.0236436	0.189821	0.246749
Farnesyl pyrophosphate	987917	1.50167e+06	1.13415e+06	2.37662e+06	2.84446e+06	2.41966e+06	1.20791e+06	2.54691e+06	1.07623	0.00330728	0.088815	0.246743
fluocortolone pivalate	3.80796e+06	1.82763e+06	2.70265e+06	1.28665e+06	1.81777e+06	622774	2.77941e+06	1.2424e+06	-1.16166	0.0832187	0.357039	0.246676
17beta-[Bis(2-hydroxyethyl)amino]androst-5-en-3beta-ol	240133	269419	274528	1.42778e+06	2.87491e+06	1.13406e+06	261360	1.81225e+06	2.79367	0.0449298	0.256527	0.246595
trp-asn	6.79975e+06	3.57278e+06	1.34703e+07	5.6439e+06	4.01937e+06	5.90848e+06	7.9476e+06	5.19058e+06	-0.614623	0.406301	0.681442	0.246185
H3HP-DO3A	1.24138e+06	1.57008e+06	1.4248e+06	4.85635e+06	2.33702e+06	2.27954e+06	1.41209e+06	3.15764e+06	1.16102	0.110693	0.403298	0.245461
ilomastat	2.45366e+06	3.56421e+06	2.87106e+06	5.15965e+06	4.38905e+06	3.81617e+06	2.96298e+06	4.45496e+06	0.588364	0.0421133	0.250968	0.245324
5-Hydroxy-11-methyl-2-(1,2,3-trihydroxy-2-propanyl)-1,11-dihydrofuro[2,3-c]acridin-6(2H)-one	5.12013e+06	9.1189e+06	1.01054e+07	6.83985e+06	5.3206e+06	5.68731e+06	8.11481e+06	5.94926e+06	-0.447848	0.245211	0.565295	0.245188
Dinaciclib	1.36257e+06	2.66467e+06	1.44501e+06	301164	409693	385285	1.82408e+06	365380	-2.3197	0.0259446	0.197452	0.245152
4-tert-Octylphenol monoethoxylate	7.54291e+06	2.28606e+07	1.54488e+07	9.08918e+06	1.11975e+07	3.20232e+07	1.52841e+07	1.74366e+07	0.190089	0.813659	0.922407	0.245129
3-Amino-2-azepanone	4.67711e+06	3.01918e+06	4.93038e+06	3.69186e+06	1.52335e+06	2.15446e+06	4.20889e+06	2.45656e+06	-0.776803	0.117188	0.407888	0.245112
Palmitelaidic acid	9.63408e+06	2.96194e+06	1.36967e+07	3.8867e+06	1.49189e+07	1.80545e+07	8.76425e+06	1.22867e+07	0.487396	0.543752	0.766456	0.244803
2-(12-Tridecyn-1-yl)furan	1.0456e+08	1.56058e+08	9.57208e+07	1.30171e+08	1.41926e+08	7.7361e+07	1.1878e+08	1.16486e+08	-0.0281312	0.9372	0.977297	0.244797
N-[(5-Hydroxy-2-pyridinyl)methyl]-9-pentofuranosyl-9H-purin-6-amine	463014	636597	567171	2.95516e+06	2.29036e+06	1.06871e+06	555594	2.10474e+06	1.92154	0.0491787	0.268885	0.244708
Morphine 6-beta-D-glucopyranosiduronide	3.38768e+06	2.97408e+06	8.04474e+06	1.09528e+07	5.51517e+06	5.77359e+06	4.80217e+06	7.41386e+06	0.62654	0.3384	0.643853	0.244695
Voriconazole N-Oxide	5.80064e+06	6.96436e+06	5.88671e+06	4.26476e+06	4.73504e+06	5.20267e+06	6.21724e+06	4.73416e+06	-0.393166	0.0325915	0.225357	0.244611
TDP-2	1.52723e+06	652449	3.88248e+06	3.04154e+06	3.35767e+06	5.61082e+06	2.02072e+06	4.00335e+06	0.986335	0.19038	0.507897	0.244439
(-)-Brucine	1.58153e+06	839212	822215	3.43764e+06	2.25199e+06	2.08085e+06	1.08099e+06	2.59016e+06	1.26069	0.0379864	0.238715	0.244435
Vernodalol	563476	831526	946604	1.90945e+06	1.9545e+06	2.34296e+06	780535	2.06897e+06	1.40638	0.00194854	0.0737765	0.244108
alloxydim	3.98773e+06	4.70704e+06	1.3476e+07	9.83602e+06	3.79742e+06	1.76491e+07	7.39026e+06	1.04275e+07	0.496699	0.579089	0.787495	0.244051
(E)-Oxetorone	209075	204931	230756	1.87071e+06	1.57471e+06	1.13381e+06	214921	1.52641e+06	2.82826	0.00360697	0.091046	0.243201
Glucoheptonic Acid	1.99259e+07	1.61295e+06	1.33615e+07	1.39779e+07	7.24631e+06	5.6449e+06	1.16335e+07	8.95636e+06	-0.377295	0.675257	0.846587	0.24306
(2-Hydroxy-2-oxido-1,3,2-dioxaphospholan-4-yl)methyl (9Z)-9-octadecenoate	1.65346e+06	3.47082e+06	7.32379e+06	9.04815e+06	5.24903e+06	5.3521e+06	4.14936e+06	6.54976e+06	0.658554	0.314175	0.6307	0.242827
C8-Carnitine	5.12804e+06	2.63258e+06	4.72658e+06	5.1407e+06	5.81674e+06	6.77802e+06	4.1624e+06	5.91182e+06	0.506186	0.12625	0.420845	0.242589
N-Acetyl-L-leucine	291557	308284	226621	1.4349e+06	1.4302e+06	1.70173e+06	275487	1.52228e+06	2.46617	0.000180013	0.0520547	0.242514
4-Ketomyxol	1.75135e+07	2.58766e+07	2.27047e+07	1.22259e+07	3.20583e+07	3.46638e+07	2.20316e+07	2.6316e+07	0.256367	0.598048	0.798301	0.242177
(5xi,8alpha,9xi,10alpha,13alpha)-13-(beta-D-Glucopyranosyloxy)kaur-16-en-18-oic acid	974193	3.29396e+06	2.28658e+06	270737	606461	876626	2.18491e+06	584608	-1.90203	0.082424	0.35666	0.241738
7-Oxobenz[de]anthracene	1.74939e+07	2.12968e+07	2.18137e+07	1.6397e+07	1.69081e+07	2.06137e+07	2.02015e+07	1.79729e+07	-0.168634	0.306506	0.625162	0.241628
1-linoleoyl-2-oleoyl-sn-glycero-3-phosphate	4.63693e+06	2.51788e+06	5.48725e+06	1.18002e+07	5.57581e+06	3.40644e+06	4.21402e+06	6.92749e+06	0.717136	0.366323	0.660056	0.241556
OI1700000	2.96971e+06	5.8184e+06	5.29377e+06	4.04175e+06	2.28392e+06	2.30117e+06	4.69396e+06	2.87561e+06	-0.706936	0.158893	0.463819	0.241189
Penicillin F	229909	226841	235164	2.7568e+06	998614	1.392e+06	230638	1.7158e+06	2.89518	0.0494255	0.269748	0.241045
1228222	1.12375e+07	6.09161e+06	1.05711e+07	1.3779e+07	5.70222e+06	1.71539e+07	9.30007e+06	1.22117e+07	0.39295	0.482162	0.735753	0.241002
Terazosin	940280	799196	979772	2.75414e+06	1.01253e+06	3.83744e+06	906416	2.5347e+06	1.48357	0.119549	0.411028	0.240747
Desipramine	1.83576e+06	674881	6.51318e+06	1.17782e+06	417763	779120	3.00794e+06	791568	-1.92599	0.285148	0.604997	0.24042
(2S,3E,5S)-5-(Hydroxymethyl)-9-[(3R)-6-hydroxy-3,6,7-trimethyl-1-octen-3-yl]-2-isopropyl-1-methyl-2,5,6,8-tetrahydro-1H-[1,4]diazonino[7,6,5-cd]indol-3-ol	3.19853e+06	1.30352e+07	1.87352e+06	2.36424e+06	5.21448e+06	2.08638e+06	6.03575e+06	3.2217e+06	-0.90571	0.484825	0.737965	0.240363
Medroxyprogesterone 17-acetate	1.27821e+07	3.62141e+07	3.76994e+07	2.15518e+07	7.09855e+07	7.48125e+06	2.88985e+07	3.33395e+07	0.206236	0.841959	0.937608	0.24036
N,N-Dimethyl-2-{2-[(1S,9R,10S,15R,16R)-12,14,14,19-tetramethyl-8,19-diazapentacyclo[7.7.3.0~1,9~.0~2,7~.0~10,15~]nonadeca-2,4,6,11-tetraen-16-yl]-1H-indol-3-yl}ethanamine	3.14398e+06	1.0497e+06	2.75359e+06	3.44675e+06	3.33805e+06	5.40864e+06	2.31576e+06	4.06448e+06	0.811586	0.133429	0.429953	0.240172
KM5775841	8.04364e+06	1.50414e+07	1.05676e+07	1.65633e+07	1.30065e+07	1.10708e+07	1.12176e+07	1.35469e+07	0.272198	0.421375	0.690002	0.240094
Schisandrin C	1.63138e+06	2.61301e+06	4.03163e+06	949458	875175	1.56815e+06	2.75867e+06	1.13093e+06	-1.28646	0.0897899	0.368029	0.240092
daprodustat	1.3975e+06	820062	632761	2.48369e+06	2.66904e+06	1.79179e+06	950109	2.31484e+06	1.28475	0.0179614	0.16088	0.240037
Tocainide	414288	5.78054e+06	3.06821e+06	901419	1.10727e+06	1.20818e+06	3.08768e+06	1.07229e+06	-1.52583	0.263833	0.582942	0.23971
Picrasin G	1.6373e+06	7.0097e+06	6.34857e+06	2.28548e+06	2.11808e+06	4.21329e+06	4.99852e+06	2.87228e+06	-0.799304	0.307605	0.626397	0.239632
Befunolol	3.76437e+06	799087	1.22101e+07	1.33907e+07	4.99761e+06	8.03745e+06	5.59118e+06	8.8086e+06	0.65576	0.487093	0.739181	0.239283
(Z)-N-[(2R)-2-Amino-1-hydroxy-3-{[(1E)-N-hydroxy-8-(methylsulfanyl)octanimidoyl]sulfanyl}propylidene]glycine	1.51295e+06	825099	5.57908e+06	5.34139e+06	1.6717e+06	7.96584e+06	2.63904e+06	4.99298e+06	0.919886	0.373555	0.662433	0.238955
1,3-Dieicosapentaenoyl Glycerol	579037	556670	503678	997154	2.4355e+06	2.59704e+06	546462	2.0099e+06	1.87893	0.0452363	0.256935	0.238606
Ethyl palmitoleate	2.37002e+07	4.24359e+07	1.65181e+07	4.07777e+07	1.87542e+07	1.12967e+07	2.75514e+07	2.36095e+07	-0.222758	0.754073	0.891717	0.238401
Niraparib	3.00326e+06	7.60967e+06	4.8161e+06	2.62005e+06	2.51132e+06	4.49393e+06	5.14301e+06	3.20844e+06	-0.680742	0.262953	0.582652	0.238258
Tetracenomycin C	1.16581e+06	781327	1.25879e+06	1.94115e+06	2.30415e+06	2.94506e+06	1.06864e+06	2.39678e+06	1.16532	0.015463	0.150009	0.238006
Monobenzone	477713	689064	490218	2.15986e+06	3.064e+06	978921	552332	2.06759e+06	1.90434	0.0671912	0.319501	0.237962
Resorcinol monoacetate	2.57418e+07	4.87837e+07	2.97876e+07	3.69249e+07	3.22029e+07	2.72499e+07	3.4771e+07	3.21259e+07	-0.114149	0.746384	0.886587	0.237934
1-{[(1S)-1-Carboxy-3-(1H-indol-3-yl)propyl]amino}-1-deoxy-D-fructofuranose	2.68331e+06	3.26056e+06	1.45136e+07	4.23878e+06	3.48384e+06	3.49076e+06	6.81916e+06	3.73779e+06	-0.867407	0.469307	0.722322	0.237816
2-Methoxyestrone 3-sulfate	989440	927345	981987	2.04578e+06	2.19467e+06	2.23525e+06	966258	2.15857e+06	1.15959	3.9956e-05	0.0302567	0.237291
gemeprost	509764	2.20465e+06	2.02338e+06	2.71284e+06	6.1607e+06	1.87884e+06	1.57926e+06	3.58412e+06	1.18237	0.229875	0.549559	0.237079
4-Methoxycinnamaldehyde	5.6138e+06	1.51564e+07	6.08816e+06	9.82838e+06	2.55501e+06	7.55643e+06	8.9528e+06	6.64661e+06	-0.429721	0.574331	0.786249	0.23706
1,2-Dilinoleoyl-sn-glycerol	3.52895e+06	6.0269e+06	4.06521e+06	2.62443e+06	6.49443e+06	1.22085e+07	4.54035e+06	7.10912e+06	0.646867	0.423628	0.692856	0.236834
(1S,2S,8aR)-1-[(3Z)-5-hydroxy-3-methylpent-3-en-1-yl]-2,5,5,8a-tetramethyl-decahydronaphthalen-2-ol	2.37828e+06	1.46744e+06	2.37388e+06	723850	864107	824427	2.0732e+06	804128	-1.36636	0.0142517	0.145321	0.236772
4-({3-[3,5-bis(trifluoromethyl)phenyl]-1,2,4-oxadiazol-5-yl}methyl)-4-methylpiperidine hydrochloride	9.25112e+06	5.32618e+06	1.74852e+07	7.63002e+06	5.0717e+06	1.05035e+07	1.06875e+07	7.73506e+06	-0.466438	0.492336	0.741553	0.236742
Ethenzamide	3.02832e+06	2.14834e+06	6.81015e+06	4.49123e+06	4.83727e+06	9.67092e+06	3.9956e+06	6.33314e+06	0.664507	0.347898	0.650774	0.236594
7,15-Dihydroxy-8-oxo-12,13-epoxytrichothec-9-en-3-yl acetate	708691	1.12e+06	1.1028e+06	4.06955e+06	1.29779e+06	2.38036e+06	977165	2.58257e+06	1.40213	0.121064	0.413886	0.236392
Allocryptopine	1.79311e+07	8.35952e+06	1.96938e+07	2.04767e+07	1.33792e+07	2.13505e+07	1.53281e+07	1.84021e+07	0.263689	0.517174	0.759341	0.236377
nabilone	5.98204e+06	3.59915e+06	4.57181e+06	5.54771e+06	1.04522e+07	4.43241e+06	4.71767e+06	6.81077e+06	0.529745	0.348797	0.650774	0.236126
4-Hydroxy-3a,4,7,7a-tetrahydro-1H-isoindole-1,3(2H)-dione	8.67376e+06	1.16923e+07	1.54194e+07	1.01886e+07	7.41005e+06	1.11677e+07	1.19285e+07	9.5888e+06	-0.314986	0.357554	0.654132	0.235989
Acetylmethadol	1.33264e+06	745496	7.0817e+06	3.16448e+06	3.28946e+06	1.07457e+07	3.05328e+06	5.73321e+06	0.908984	0.452054	0.71222	0.235948
3-(2,4-dihydroxyphenyl)-7-hydroxy-6,8-bis(3-methylbut-2-en-1-yl)-4H-chromen-4-one	5.29138e+07	3.1723e+07	2.33566e+07	2.86747e+07	3.06661e+07	3.67006e+07	3.59978e+07	3.20138e+07	-0.169216	0.684802	0.851855	0.235919
2'-oxokanamycin	703308	844171	1.16629e+06	1.60186e+06	2.59055e+06	2.48448e+06	904590	2.22563e+06	1.29888	0.0181112	0.16088	0.235801
2-[1-Hydroxy-3-(4-hydroxyphenyl)propyl]-3,5-dimethoxyphenol	2.58282e+06	1.10902e+06	2.96103e+06	5.63195e+06	4.33498e+06	2.20903e+06	2.21763e+06	4.05865e+06	0.871985	0.183616	0.504695	0.235686
Bis(glutathionyl)spermine	3.27968e+06	7.67969e+06	5.92012e+06	6.22279e+06	1.97147e+06	2.21971e+06	5.6265e+06	3.47132e+06	-0.696752	0.315454	0.6307	0.235643
Hydroxypropionylcarnitine	1.64261e+07	2.99511e+07	1.52427e+07	2.33149e+07	1.85519e+07	9.76211e+06	2.054e+07	1.72097e+07	-0.255215	0.617774	0.81041	0.235424
garcimangosone C	2.40496e+06	2.17412e+06	1.48498e+06	544417	539477	1.06504e+06	2.02135e+06	716310	-1.49666	0.0162119	0.155891	0.235202
Alizapride	5.02759e+06	4.29686e+06	6.3777e+06	9.12007e+06	6.80783e+06	5.48216e+06	5.23405e+06	7.13668e+06	0.447326	0.195433	0.512804	0.235004
Kukoamine A	3.73957e+06	2.76945e+06	2.71096e+06	1.07503e+06	2.25062e+06	1.81763e+06	3.07333e+06	1.71443e+06	-0.842076	0.0469077	0.263605	0.234772
1-Octadecyl Lysophosphatidic Acid	637648	632868	669539	1.38118e+06	4.62812e+06	1.26912e+06	646685	2.42614e+06	1.90753	0.181518	0.502116	0.234489
(2E,4Z,6E)-8-[(N-Acetyl-beta-methylphenylalanyl)oxy]-8-(2-methyl-2-oxiranyl)-2,4,6-octatrienoic acid	275716	340327	1.8437e+06	1.28017e+06	2.52524e+06	3.55836e+06	819913	2.45459e+06	1.58194	0.121664	0.415467	0.234305
Ceftiofur	3.11665e+06	2.71993e+06	1.00474e+06	655553	1.19466e+06	420861	2.28044e+06	757024	-1.5909	0.0909767	0.371386	0.234163
(2alpha,3xi,5alpha,7beta,9alpha,10beta,13alpha)-2,7-Dihydroxytaxa-4(20),11-diene-5,9,10,13-tetrayl tetraacetate	2.86225e+06	1.82438e+06	1.92848e+06	1.46031e+06	705567	373586	2.20503e+06	846488	-1.38124	0.0420224	0.250968	0.23403
3-[(2,6-Dimethylheptanoyl)oxy]-4-(trimethylammonio)butanoate	1.5811e+07	8.39292e+06	9.9308e+06	1.4279e+07	9.61541e+06	1.88285e+07	1.13782e+07	1.42409e+07	0.323766	0.458188	0.716126	0.234015
Lisinopril	1.57031e+06	1.6329e+06	2.36884e+06	3.2747e+06	3.92729e+06	2.54799e+06	1.85735e+06	3.24999e+06	0.807191	0.0424016	0.250968	0.23377
(3S,5R,6E)-7-[3-(4-Fluorophenyl)-5-hydroxy-1-isopropyl-1H-indol-2-yl]-3,5-dihydroxy-6-heptenoic acid	1.07877e+06	2.59894e+06	1.47776e+06	352099	368263	323577	1.71849e+06	347980	-2.30407	0.0395269	0.245228	0.233689
Mirtazapine	5.13325e+06	1.09814e+06	1.79103e+06	1.24565e+06	1.01031e+06	535376	2.67414e+06	930444	-1.52308	0.239566	0.564704	0.233445
Periciazine	844604	665076	1.11922e+06	2.50988e+06	2.08589e+06	1.75577e+06	876301	2.11718e+06	1.27264	0.00825324	0.118427	0.233118
15-dehydro-prostaglandin E1	577068	2.10867e+06	1.63692e+06	3.09816e+06	3.2376e+06	2.21475e+06	1.44088e+06	2.85017e+06	0.984094	0.0639259	0.312058	0.232282
H-GLY-MET-OH	1.72434e+07	2.97335e+07	1.87372e+07	1.47642e+07	2.48429e+07	1.6455e+07	2.19047e+07	1.86874e+07	-0.229178	0.556601	0.775147	0.232178
(1R,9S)-5-(4-Chlorophenyl)-11-[(methylsulfanyl)acetyl]-7,11-diazatricyclo[7.3.1.02,7]trideca-2,4-dien-6-one	3.86966e+06	1.24128e+06	5.45208e+06	4.88653e+06	3.72747e+06	8.35508e+06	3.521e+06	5.65636e+06	0.683886	0.313785	0.6307	0.231781
Amcinonide	4.70135e+06	3.69345e+06	3.66465e+06	5.1518e+06	5.67238e+06	5.14699e+06	4.01982e+06	5.32372e+06	0.405305	0.0271352	0.20096	0.231482
Dibenzothiophene	7.25196e+06	7.17858e+06	3.45686e+06	6.87337e+06	8.9547e+06	7.86722e+06	5.96247e+06	7.89843e+06	0.405657	0.236017	0.559824	0.230749
Scopoletin	5.01237e+07	8.3523e+07	5.36108e+07	6.07665e+07	7.10762e+07	4.47477e+07	6.24192e+07	5.88635e+07	-0.0846171	0.799162	0.913808	0.230747
1,3-Dihydroxy-2-propanyl (13Z)-13-docosenoate	3.75078e+06	1.18935e+07	2.01399e+06	2.76524e+06	4.2609e+06	3.22289e+06	5.88609e+06	3.41634e+06	-0.784857	0.46719	0.721263	0.230574
2-{4-[2-(Trifluoromethyl)quinolin-4-yl]piperazino}ethan-1-ol	1.64201e+06	1.99526e+06	1.04571e+08	2.68743e+07	3.0563e+07	3.11494e+07	3.60693e+07	2.95289e+07	-0.288643	0.857968	0.943989	0.230364
militarinone B	2.63558e+06	863896	1.70281e+06	3.21623e+06	3.04684e+06	3.08026e+06	1.73409e+06	3.11444e+06	0.844792	0.0550015	0.284786	0.230358
4-Hydroxy DET	501727	909910	1.25075e+06	2.65678e+06	1.48418e+06	2.36702e+06	887462	2.16932e+06	1.28949	0.0362996	0.236056	0.230283
gisadenafil	1.30562e+06	1.0454e+06	3.77759e+06	2.52789e+06	2.87353e+06	6.65678e+06	2.04287e+06	4.0194e+06	0.976381	0.279981	0.600186	0.230223
OI1695000	8.17579e+06	1.92738e+07	5.94905e+06	2.19757e+07	1.92827e+07	2.79545e+06	1.11329e+07	1.46846e+07	0.399479	0.65095	0.829852	0.229952
Metalaxyl	6.98947e+06	3.05873e+06	1.00381e+07	5.50137e+06	4.37455e+06	3.92268e+06	6.69542e+06	4.59953e+06	-0.541688	0.369381	0.661652	0.229695
Zuclopenthixol decanoate	1.50189e+06	2.76728e+06	1.63902e+06	480039	754603	757175	1.9694e+06	663939	-1.56863	0.0337318	0.228576	0.22942
Abexinostat	1.01387e+06	1.35359e+06	7.33786e+06	6.30529e+06	5.43337e+06	4.83474e+06	3.23511e+06	5.52447e+06	0.772023	0.336429	0.641972	0.229076
3-[18-(3-Methoxy-3-oxopropyl)-3,7,12,17-tetramethyl-8,13-divinyl-2-porphyrinyl]propanoic acid	1.29944e+06	297869	4.75504e+06	254949	276830	255629	2.11745e+06	262469	-3.01211	0.24143	0.565295	0.228838
1-Palmitoyl-2-gamma-linolenoyl-sn-glycero-3-phosphoglycerol	2.59995e+06	9.47543e+06	2.80692e+06	2.47275e+06	3.02494e+06	2.94114e+06	4.96077e+06	2.81294e+06	-0.818482	0.396624	0.675161	0.228829
aurachin C epoxide	1.61029e+07	2.58617e+07	2.08698e+07	3.35126e+07	8.9599e+06	2.5121e+07	2.09448e+07	2.25311e+07	0.105328	0.847544	0.940601	0.228627
MFCD07778083	1.00858e+06	539520	732364	2.13868e+06	2.65439e+06	1.34531e+06	760155	2.04613e+06	1.42853	0.033518	0.228102	0.228154
2-(5-tert-Butyl-2-hydroxyphenyl)benzotriazole	986050	1.68392e+06	2.03502e+08	6.90971e+07	6.16455e+07	5.90057e+07	6.87239e+07	6.32494e+07	-0.119761	0.939216	0.978633	0.228129
12,13,14-Trihydroxy-11-methyl-6-methylene-16-oxo-15-oxapentacyclo[9.3.2.1~5,8~.0~1,10~.0~2,8~]heptadecane-9-carboxylic acid	2.8554e+06	2.44809e+06	1.2263e+06	4.02775e+06	2.56755e+06	4.42553e+06	2.1766e+06	3.67361e+06	0.755124	0.115728	0.407888	0.228063
3-(2-Hydroxyethyl)-1H-indol-5-yl alpha-D-glucopyranoside	1.06066e+06	1.12e+06	1.18481e+06	4.06955e+06	995964	3.00242e+06	1.12182e+06	2.68931e+06	1.26139	0.157132	0.46344	0.228034
pro-met	477793	299644	712969	1.88821e+06	1.0967e+06	2.19204e+06	496802	1.72565e+06	1.79639	0.0241451	0.191956	0.227706
Palmitylethanolamide	2.82633e+06	2.80069e+06	3.58503e+06	2.44756e+06	1.77214e+06	981848	3.07068e+06	1.73385e+06	-0.82458	0.0542295	0.282721	0.226918
Myristicin	1.66213e+07	2.85712e+07	2.59631e+07	1.40727e+07	5.21329e+07	1.7124e+07	2.37186e+07	2.77765e+07	0.22785	0.765983	0.897269	0.226659
(9Z)-9-Cycloheptadecen-1-ol	4.55176e+06	1.00778e+07	2.8538e+06	7.14481e+06	2.18124e+06	856587	5.82777e+06	3.39421e+06	-0.779868	0.448824	0.711285	0.226509
4-Hydroxy-5-methoxy-4-[2-methyl-3-(3-methyl-2-buten-1-yl)-2-oxiranyl]-1-oxaspiro[2.5]octan-6-one	5.35757e+06	3.78185e+06	2.26833e+06	6.37881e+06	7.32641e+06	3.3401e+06	3.80258e+06	5.68178e+06	0.579362	0.277706	0.597848	0.226133
Prazosin	2.79631e+07	5.18177e+07	4.07493e+07	4.45779e+07	3.7961e+07	2.90362e+07	4.01767e+07	3.71917e+07	-0.11138	0.735265	0.880498	0.226051
Coronatine	294399	363561	510007	1.8708e+06	784486	2.30833e+06	389322	1.65454e+06	2.08739	0.0505413	0.271729	0.225546
4,15-Diacetoxy-3-hydroxy-12,13-epoxytrichothec-9-en-8-yl 3-hydroxy-3-methylbutanoate	2.01263e+06	1.31645e+06	1.50515e+06	4.91253e+06	3.69787e+06	1.32888e+06	1.61141e+06	3.31309e+06	1.03986	0.187808	0.506302	0.225403
(4S)-4-[(2E)-2-Octenoyloxy]-4-(trimethylammonio)butanoate	1.48319e+06	8.10226e+06	3.35689e+06	2.70553e+06	2.22182e+06	2.06988e+06	4.31411e+06	2.33241e+06	-0.887244	0.373335	0.662433	0.225203
Biphenyl	8.75263e+06	1.51378e+07	3.97915e+06	4.59335e+06	7.74369e+06	7.69794e+06	9.28984e+06	6.67833e+06	-0.476167	0.48483	0.737965	0.225129
Karwinaphthol B	578439	573895	718891	3.20962e+06	922734	1.9832e+06	623742	2.03852e+06	1.7085	0.0995738	0.383201	0.225082
Germine	707757	1.36146e+06	832390	2.58886e+06	1.93379e+06	1.88606e+06	967201	2.13624e+06	1.14318	0.018094	0.16088	0.22492
Hydroxy-脦鲁-isosanshool	2.63103e+07	3.46616e+07	2.00362e+07	2.36398e+07	4.49265e+07	2.31337e+07	2.70027e+07	3.05667e+07	0.178854	0.691059	0.856466	0.224795
Conivaptan	993570	1.85447e+06	2.83832e+06	674681	535603	405250	1.89545e+06	538511	-1.81549	0.0653912	0.314844	0.224312
trans-caffeic acid	999620	2.79101e+06	8.86261e+06	1.21171e+06	2.10949e+06	2.23884e+06	4.21775e+06	1.85335e+06	-1.18634	0.380518	0.665043	0.224306
Camylofin	1.93449e+06	3.40775e+06	1.95991e+06	6.05737e+06	3.46057e+06	2.78974e+06	2.43405e+06	4.10256e+06	0.753166	0.206895	0.525166	0.224252
phellopterin	1.01395e+06	1.22789e+06	1.04419e+06	2.29139e+06	2.04285e+06	2.13948e+06	1.09534e+06	2.15791e+06	0.97825	0.000418687	0.0539632	0.223792
3-Acetyl-6-hydroxy-4a,5-dimethyl-4a,5,6,7,8,8a-hexahydro-2(1H)-naphthalenone	9.66528e+06	2.13897e+07	2.34702e+07	2.25795e+07	1.98301e+07	1.97699e+07	1.81751e+07	2.07265e+07	0.189515	0.592762	0.795514	0.223693
Guaifenesin	2.38701e+06	1.994e+06	2.16392e+06	1.0372e+06	1.00339e+06	1.27413e+06	2.18164e+06	1.10491e+06	-0.981489	0.00162842	0.0716688	0.223085
Lauramide	1.67802e+08	1.8908e+08	1.58026e+08	1.39235e+08	1.62634e+08	2.07374e+08	1.71636e+08	1.69748e+08	-0.015961	0.935695	0.976697	0.222954
3'-{(Z)-[(2Z)-2-Amino-1-hydroxy-3-(3-hydroxy-4-methoxyphenyl)-2-propen-1-ylidene]amino}-3'-deoxy-N,N-dimethyladenosine	7.25337e+06	7.32117e+06	5.58676e+06	1.18679e+07	8.62618e+06	5.88648e+06	6.72043e+06	8.79352e+06	0.387887	0.318118	0.633	0.222798
Gingerdione	1.8635e+06	3.4257e+06	3.52496e+06	2.82781e+06	751540	470245	2.93805e+06	1.34986e+06	-1.12204	0.158566	0.463819	0.222746
Amphetamine	2.83889e+07	2.22712e+07	2.79427e+07	2.50767e+07	2.51039e+07	3.71563e+07	2.62009e+07	2.91123e+07	0.15201	0.551063	0.771323	0.222596
4-(2,3-dihydro-1H-inden-5-yl)-6-(trifluoromethyl)pyrimidin-2-amine	567425	1.53585e+06	9.30763e+07	1.92549e+07	4.88998e+07	4.58089e+07	3.17265e+07	3.79879e+07	0.25985	0.854795	0.942652	0.222465
ISOCROMADURINE	4.18847e+06	3.5091e+06	4.56621e+06	3.28772e+06	2.45318e+06	2.85614e+06	4.08792e+06	2.86568e+06	-0.51249	0.0356128	0.233994	0.222418
12,13-Epoxytrichothec-9-en-4-yl acetate	9.95757e+07	1.08307e+08	8.19836e+07	8.16863e+07	1.29447e+08	8.7779e+07	9.6622e+07	9.96375e+07	0.0443374	0.866955	0.946035	0.222325
3-aza-?-homocholest-4?-en-4-one	5.34e+06	5.01061e+06	6.98996e+06	7.4106e+06	2.21952e+06	1.13778e+06	5.78019e+06	3.5893e+06	-0.687414	0.341318	0.6468	0.222299
Bisoprolol	1.47848e+07	5.79753e+06	8.61892e+06	1.70374e+07	1.34563e+07	6.32918e+06	9.73375e+06	1.22743e+07	0.334573	0.570534	0.78436	0.222174
1-heptadecanoyl-sn-glycero-3-phosphate	1.17241e+06	2.49822e+06	2.59576e+06	2.29756e+06	6.71853e+06	2.88588e+06	2.0888e+06	3.96732e+06	0.925491	0.267654	0.586632	0.222146
2-Amino-4-hydroxy-7,8-dihydro-6-pteridinecarboxamide	7.47901e+06	4.44099e+06	3.94035e+06	4.53959e+06	3.49401e+06	2.81109e+06	5.28679e+06	3.6149e+06	-0.548435	0.240661	0.565295	0.222135
Zeatin 7-glucoside	147743	195747	220764	1.90609e+06	643332	1.60259e+06	188085	1.384e+06	2.87939	0.0349295	0.231008	0.222134
Phenethyl 脦虏-primeveroside	561569	416957	417265	1.84955e+06	2.98671e+06	734749	465264	1.857e+06	1.99686	0.0996487	0.383201	0.221849
6'-Methoxycinchonan-3,9-diol	761766	631801	907738	2.4277e+06	2.62441e+06	1.11246e+06	767102	2.05486e+06	1.42155	0.0554688	0.28574	0.221793
Eperisone	1.84898e+06	6.32262e+06	6.00835e+06	4.45924e+06	2.23142e+06	1.67402e+06	4.72665e+06	2.78822e+06	-0.761472	0.311323	0.627461	0.221706
Digallic acid	1.64711e+07	2.59221e+07	1.80566e+07	1.99423e+07	1.99994e+07	1.25046e+07	2.015e+07	1.74821e+07	-0.204898	0.525289	0.762613	0.221452
(5尉,6伪,7伪,9尉,16尉)-16-(尾-D-Glucopyranosyloxy)-6,7,17-trihydroxykauran-19-oic acid	2.16582e+07	1.29418e+07	2.45931e+07	2.01561e+07	2.23361e+07	2.40783e+07	1.97311e+07	2.21901e+07	0.169451	0.540371	0.764976	0.221437
Glycerol phenylbutyrate	2.16582e+07	1.29418e+07	2.45931e+07	2.01561e+07	2.23361e+07	2.40783e+07	1.97311e+07	2.21901e+07	0.169451	0.540371	0.764976	0.221437
1-[(11Z,14Z)]-icosadienoyl-sn-glycero-3-phosphocholine	8.25597e+06	1.06258e+07	9.7653e+06	7.73837e+06	9.31439e+06	6.69147e+06	9.54903e+06	7.91474e+06	-0.270811	0.187755	0.506302	0.221403
(4E)-7-(4-Hydroxyphenyl)-1-phenyl-4-hepten-3-one	1.39594e+07	6.75765e+06	1.46145e+07	1.1234e+07	9.66542e+06	8.45409e+06	1.17772e+07	9.78451e+06	-0.267421	0.492744	0.741553	0.220976
4-[(1S)-1-Cyclohexyl-2-(2-piperidinyl)ethyl]cyclohexanol	6.09756e+06	2.85554e+06	8.83273e+06	5.68425e+06	3.70698e+06	2.43594e+06	5.92861e+06	3.94239e+06	-0.588623	0.370194	0.661935	0.220662
(2R)-1-(5-hydroxy-3-methylpentyl)-2,5,5,8a-tetramethyl-decahydronaphthalen-2-ol	435203	3.89555e+06	1.44511e+06	2.00358e+06	7.30638e+06	2.72758e+06	1.92529e+06	4.01251e+06	1.05943	0.34525	0.648137	0.220477
Vanillyl mandelic acid	591222	593728	1.35104e+06	1.73398e+06	2.00668e+06	2.22427e+06	845331	1.98831e+06	1.23396	0.0169254	0.158282	0.220221
Gonan-3-yl hydrogen sulfate	5.13197e+06	5.98713e+06	4.92018e+06	4.96537e+06	2.80521e+06	4.03115e+06	5.34642e+06	3.93391e+06	-0.44261	0.115793	0.407888	0.220157
metiazinic acid	4.41616e+06	7.3826e+06	1.36768e+06	2.10553e+06	3.12525e+06	1.98851e+06	4.38881e+06	2.40643e+06	-0.866936	0.326271	0.638068	0.219714
YQ2978400	4.95941e+06	6.92605e+06	8.04298e+06	7.29832e+06	7.42179e+06	1.02023e+07	6.64281e+06	8.30746e+06	0.322612	0.272128	0.592908	0.219606
(1S,4R,10R,11S,13R,15S,17R,21R)-5,5,10,13,15-Pentamethyl-6,19-dioxahexacyclo[13.6.1.0~1,11~.0~4,10~.0~13,21~.0~17,21~]docos-8-ene-7,14,16,18-tetrone	296878	345141	600830	1.12736e+06	972720	3.47448e+06	414283	1.85819e+06	2.16521	0.15109	0.452226	0.219495
2-Amino-6-(1,2-dihydroxypropyl)-4(1H)-pteridinon	6.71171e+06	2.13464e+06	3.39672e+06	9.59998e+06	6.41589e+06	2.82808e+06	4.08102e+06	6.28132e+06	0.622138	0.408476	0.68211	0.219095
latifoline	2.61976e+06	4.021e+06	1.93358e+06	2.01114e+06	1.79602e+06	357207	2.85811e+06	1.38812e+06	-1.04193	0.141604	0.444675	0.218799
4-hydroperoxy 2-Nonenal	788444	1.96009e+06	793349	2.33505e+06	1.10334e+06	4.64358e+06	1.18063e+06	2.69399e+06	1.19019	0.243885	0.565295	0.218735
Silodosin	426544	294622	388886	2.2815e+06	1.03068e+06	1.34511e+06	370017	1.55243e+06	2.06886	0.0351692	0.231581	0.218499
acrovestone	2.37723e+07	3.38874e+07	6.72907e+06	2.08266e+07	1.56473e+07	1.82673e+07	2.14629e+07	1.82471e+07	-0.234181	0.71043	0.865953	0.218172
N-Methylanthranilate	9.10917e+06	9.6355e+06	1.56944e+07	8.71778e+06	1.07483e+07	8.44626e+06	1.14797e+07	9.3041e+06	-0.303144	0.385309	0.666534	0.217986
ADP-D-ribose 1'',2''-cyclic phosphate	1.42006e+06	2.59939e+06	1.82962e+06	6.24635e+06	2.41239e+06	2.3717e+06	1.94969e+06	3.67681e+06	0.915211	0.264046	0.582942	0.217484
1-O-acetyl-alpha-maltose	5.33441e+06	6.52272e+06	4.85544e+06	4.22122e+06	3.87265e+06	1.58714e+07	5.57086e+06	7.98842e+06	0.52001	0.575791	0.786327	0.217458
3-(3,4-Dimethoxyphenyl)-5-hydroxy-8-(3-hydroxy-3-methylbutyl)-4-oxo-4H-chromen-7-yl beta-D-glucopyranoside	773924	514293	388948	831227	1.48997e+06	3.96891e+06	559055	2.0967e+06	1.90706	0.185175	0.505766	0.217345
imazosulfuron	659541	1.00846e+06	1.14768e+06	2.4447e+06	1.50485e+06	2.18597e+06	938558	2.04517e+06	1.1237	0.0247687	0.193362	0.217217
gypsogenin 3-O-rhamnosylglucosiduronic acid	9.3414e+06	1.31643e+06	3.82432e+06	3.7237e+06	4.09887e+06	1.3759e+06	4.82738e+06	3.06615e+06	-0.654811	0.522926	0.762029	0.217132
VES	545694	584424	588034	815312	3.23858e+06	1.85708e+06	572717	1.97033e+06	1.78254	0.117314	0.407888	0.216962
prosolanapyrone II	1.16655e+07	1.37989e+07	1.61735e+06	2.38166e+07	7.15499e+06	6.3302e+06	9.02725e+06	1.24339e+07	0.461925	0.643787	0.825934	0.2169
3-sulfolactaldehyde	1.1338e+07	7.14506e+06	9.7443e+06	1.07357e+07	3.584e+06	7.1385e+06	9.40913e+06	7.15274e+06	-0.395565	0.400198	0.676828	0.216783
RG1300000	4.08058e+06	4.82762e+06	1.16183e+06	2.83461e+06	1.01031e+06	1.03221e+06	3.35668e+06	1.62571e+06	-1.04596	0.244984	0.565295	0.216606
NL3680000	4.84846e+06	3.84834e+06	4.36342e+06	4.07099e+06	2.71222e+06	2.36036e+06	4.35341e+06	3.04786e+06	-0.514351	0.093696	0.375901	0.216417
(2E,4E,6E,8E,10E,12E,14E)-15-(4-Hydroxy-2,6,6-trimethyl-1-cyclohexen-1-yl)-4,9,13-trimethyl-2,4,6,8,10,12,14-pentadecaheptaenal	9.00652e+06	1.09043e+07	6.04289e+06	7.18471e+06	2.07452e+07	6.11287e+06	8.65122e+06	1.13476e+07	0.39141	0.612591	0.806279	0.216122
omecamtiv mecarbil	670042	632479	1.1665e+07	1.2269e+06	1.95724e+06	1.73317e+06	4.3225e+06	1.6391e+06	-1.39896	0.506031	0.748709	0.216103
(6E)-3,7,11-Trimethyl-6,10-dodecadien-1-yl trihydrogen diphosphate	1.47107e+06	369952	1.01356e+06	1.88172e+06	1.00698e+06	4.92812e+06	951530	2.60561e+06	1.4533	0.250069	0.571666	0.216025
leminoprazole	754283	657718	739687	3.01116e+06	2.60686e+06	703497	717229	2.10717e+06	1.5548	0.122694	0.417177	0.215522
5-Formamidoimidazole-4-carboxamide ribotide	2.4306e+06	2.83388e+06	6.36751e+06	6.00502e+06	4.89036e+06	5.89914e+06	3.87733e+06	5.59817e+06	0.529892	0.256176	0.578209	0.215515
Fenipentol	3.59927e+07	7.02099e+07	3.46854e+07	6.43758e+07	5.18848e+07	2.85433e+07	4.69626e+07	4.8268e+07	0.0395518	0.937612	0.977297	0.215043
Halcinonide	2.87953e+06	1.84891e+06	1.87091e+06	463796	1.68466e+06	908905	2.19978e+06	1.01912e+06	-1.11004	0.0746738	0.340131	0.215002
10-Oxo-8-azatricyclo[5.3.1.0~3,8~]undec-5-yl 1H-indole-3-carboxylate	5.16103e+06	1.39312e+06	5.3714e+06	1.74607e+06	2.43596e+06	2.99954e+06	3.97518e+06	2.39386e+06	-0.731686	0.304074	0.62401	0.214536
Decarbamoyl-neosaxitoxin	6.51658e+06	3.27156e+06	3.76244e+06	3.12394e+06	3.61133e+06	2.50873e+06	4.51686e+06	3.08133e+06	-0.551765	0.246744	0.56814	0.214394
Icosabutate	4.65828e+06	8.14898e+06	5.80518e+06	599054	2.02636e+07	7.10539e+06	6.20415e+06	9.32267e+06	0.587511	0.623619	0.812421	0.214187
S-[(1Z)-N-Hydroxy-8-(methylsulfanyl)octanimidoyl]cysteine	738084	965967	1.30901e+06	1.99401e+06	2.22985e+06	1.88573e+06	1.00435e+06	2.03653e+06	1.01985	0.00606524	0.102651	0.21407
L-Aspartate-semialdehyde	7.94632e+06	9.58621e+06	1.33459e+07	1.51372e+07	9.31848e+06	1.25802e+07	1.02928e+07	1.23453e+07	0.26232	0.426592	0.694857	0.214064
AAK27WY74I	5.96386e+06	6.09034e+06	5.30943e+06	3.65686e+06	5.61831e+06	4.21451e+06	5.78788e+06	4.49656e+06	-0.364213	0.110419	0.403298	0.213532
Drometrizole	721696	871698	1.76289e+07	2.08525e+06	3.74016e+06	3.84402e+06	6.40744e+06	3.22314e+06	-0.99128	0.602494	0.80077	0.213235
2-[(2R,4aR,8R,8aR)-8-hydroxy-4a,8-dimethyl-decahydronaphthalen-2-yl]prop-2-enoic acid	1.39915e+06	603188	8.17509e+06	678738	647280	2.24782e+06	3.39248e+06	1.19128e+06	-1.50983	0.421427	0.690002	0.213157
Ziprasidone	7.25382e+07	5.75216e+07	6.85539e+07	6.61557e+07	6.9993e+07	6.15966e+07	6.62046e+07	6.59151e+07	-0.0063219	0.9575	0.98438	0.213152
tryprostatin A	2.77876e+06	2.57949e+06	7.36988e+06	2.61293e+06	2.54871e+06	2.07745e+06	4.24271e+06	2.41303e+06	-0.814139	0.309612	0.627461	0.212666
Alfuzosin	982482	3.15757e+06	2.61756e+06	951658	965872	901675	2.25254e+06	939735	-1.26123	0.115217	0.407888	0.212413
thiodiglycol	3.68143e+06	2.63315e+06	3.96713e+06	1.59449e+06	2.57654e+06	2.55023e+06	3.42723e+06	2.24042e+06	-0.613277	0.0839419	0.357361	0.212071
(1S,3R,4S,9R,13S,14R)-13-Hydroxy-9-(hydroxymethyl)-3-[(2S,5S)-5-(3-hydroxyphenyl)-5-methoxy-2-pentanyl]-4,14,16,16-tetramethyl-2,6,10,17-tetraoxatricyclo[11.3.1.1~1,5~]octadecane-7,11-dione	4.02759e+06	3.57763e+06	4.23966e+06	4.74596e+06	5.33239e+06	4.9333e+06	3.94829e+06	5.00388e+06	0.341819	0.0155011	0.150009	0.211916
6-({(4R,5S,6S)-2-Carboxy-6-[(1R)-1-hydroxyethyl]-4-methyl-7-oxo-1-azabicyclo[3.2.0]hept-2-en-3-yl}sulfanyl)-6,7-dihydro-5H-pyrazolo[1,2-a][1,2,4]triazol-4-ium	4.1923e+06	1.96298e+06	2.88882e+06	2.60332e+06	1.73527e+06	600593	3.0147e+06	1.6464e+06	-0.872702	0.19028	0.507897	0.2119
1-Palmitoyl-2-(5-hydroxy-8-oxo-6-octenedioyl)-sn-glycero-3-phosphatidylcholine	3.96567e+06	2.89032e+06	3.89407e+06	2.5275e+06	1.13568e+06	3.10092e+06	3.58335e+06	2.2547e+06	-0.668375	0.121977	0.415924	0.211827
Kolanone	3.67715e+06	2.97465e+06	1.84403e+06	2.20409e+06	1.05154e+06	1.32032e+06	2.83194e+06	1.52532e+06	-0.892683	0.109713	0.401837	0.210949
1,5-Dimethyl-8-[(1E)-3-oxo-1-buten-1-yl]-6-oxabicyclo[3.2.1]octan-3-one	3.03142e+07	5.70943e+07	3.01071e+07	6.35517e+07	2.89253e+07	2.34079e+07	3.91719e+07	3.86283e+07	-0.0201614	0.973587	0.989623	0.210909
Leu-pro	2.75033e+06	3.06739e+06	4.35221e+06	5.54395e+06	3.85752e+06	4.70511e+06	3.38998e+06	4.70219e+06	0.472059	0.130201	0.426357	0.210741
olivetolic acid	8.75907e+06	1.25858e+07	2.32774e+06	1.41862e+07	1.37615e+07	3.84221e+06	7.89086e+06	1.05966e+07	0.425348	0.581212	0.789104	0.210623
(+/-)-Camphor	1.24416e+07	2.17651e+07	1.63933e+07	1.94123e+07	1.93013e+07	1.74683e+07	1.68667e+07	1.87273e+07	0.150968	0.539183	0.764958	0.21018
fluazifop-butyl	2.79398e+06	2.78273e+06	1.02888e+07	4.2742e+06	2.31951e+06	2.53973e+06	5.2885e+06	3.04448e+06	-0.796662	0.432753	0.698157	0.209962
p-Cresol	2.52726e+07	3.98074e+07	3.11036e+07	3.61799e+07	3.3273e+07	3.18567e+07	3.20612e+07	3.37698e+07	0.0749066	0.718197	0.870385	0.209403
phytomonic acid	8.20415e+06	2.59062e+07	2.46844e+06	1.83562e+07	6.26019e+06	7.44036e+06	1.21929e+07	1.06856e+07	-0.190378	0.860345	0.944899	0.209104
2,3-Bis(octanoyloxy)propanimidic acid	8.73763e+06	1.59022e+07	3.75796e+06	9.44792e+06	8.42939e+06	2.92732e+06	9.46593e+06	6.93488e+06	-0.448874	0.567259	0.782686	0.208938
N-cyclohexyl-N-methyl-6-quinoxalinecarboxamide	1.88278e+06	2.51317e+06	1.83803e+08	5.9327e+07	6.38727e+07	5.36109e+07	6.27328e+07	5.89369e+07	-0.0900504	0.953065	0.983688	0.208631
Succinylacetone	5.34487e+06	4.5308e+06	6.40382e+06	1.28717e+07	5.03876e+06	5.20511e+06	5.4265e+06	7.70519e+06	0.50581	0.436739	0.702167	0.208544
GW7340000	9.86671e+06	1.95137e+07	8.37207e+06	1.78685e+07	1.50492e+07	1.12522e+07	1.25841e+07	1.47233e+07	0.226493	0.619712	0.810776	0.20781
(17beta)-17-Hydroxyestra-1(10),2,4-trien-3-yl D-glucopyranosiduronic acid	4.90806e+06	2.57182e+06	1.30999e+07	5.95728e+06	5.99213e+06	1.66675e+07	6.85992e+06	9.53898e+06	0.475644	0.605403	0.802172	0.207761
8-Hydroxy-5,8a-dimethyl-3-methylene-3a,4,4a,7,8,8a,9,9a-octahydronaphtho[2,3-b]furan-2(3H)-one	3.53602e+06	1.54131e+06	1.509e+06	4.49965e+06	2.21963e+06	4.36159e+06	2.19544e+06	3.69363e+06	0.750526	0.207362	0.525166	0.207712
AJ3255000	3.43191e+06	1.31496e+06	3.64449e+06	2.50947e+06	850363	821953	2.79712e+06	1.39393e+06	-1.00478	0.205686	0.524563	0.207616
15-Acetyldeoxynivalenol	3.81601e+07	4.23244e+07	3.35601e+07	4.28282e+07	4.78794e+07	1.56778e+07	3.80149e+07	3.54618e+07	-0.100296	0.81669	0.924422	0.20757
17,21-Dihydroxypregnenolone	2.71278e+06	8.51925e+06	3.13473e+06	2.66063e+06	3.23941e+06	3.1593e+06	4.78892e+06	3.01978e+06	-0.665257	0.399489	0.676577	0.207493
THIORIDAZINE	474339	516275	810526	1.6342e+06	1.71433e+06	1.32331e+06	600380	1.55728e+06	1.37508	0.00387472	0.0924137	0.207353
Estradiol Dipropionate	7.65281e+06	2.17117e+07	1.06537e+06	1.63765e+07	1.25943e+07	8.0624e+06	1.01433e+07	1.23444e+07	0.283327	0.753581	0.891717	0.206806
(3S,4S)-3-Hydroxy-1,3,4-tetradecanetricarboxylic acid	5.41152e+06	5.15043e+06	4.72818e+06	3.8809e+06	3.89006e+06	4.45262e+06	5.09671e+06	4.07453e+06	-0.322934	0.0204197	0.171333	0.20667
Dicyclohexylamine	2.59405e+07	2.91536e+07	1.33571e+07	1.71127e+07	3.2971e+07	2.85499e+07	2.28171e+07	2.62112e+07	0.200072	0.641485	0.825078	0.206588
AC4620000	3.71042e+06	2.05606e+06	5.43072e+06	5.57009e+06	5.20489e+06	4.83963e+06	3.7324e+06	5.20487e+06	0.479758	0.213682	0.534032	0.206564
bistratamide E	6.84647e+06	2.3017e+07	7.07262e+06	1.67397e+07	8.36106e+06	1.24343e+07	1.2312e+07	1.25117e+07	0.0232047	0.974517	0.990209	0.206277
(Z,E)-9,12-Tetradecadienyl acetate	9.64326e+06	1.6388e+07	3.8099e+06	1.4735e+07	4.84807e+06	1.8797e+06	9.94706e+06	7.15426e+06	-0.475466	0.627396	0.81448	0.206002
3,10,12-Trihydroxy-2,8-dimethoxy-3-methyl-4,6,11-trioxo-1,2,3,4,6,11-hexahydro-1-tetracenyl 6-deoxy-2-O-methylhexopyranoside	1.97113e+06	1.13452e+06	770091	2.39694e+06	2.26395e+06	2.44304e+06	1.29191e+06	2.36798e+06	0.874146	0.0402301	0.247175	0.205738
Fabesetron	984606	1.19642e+06	2.66717e+07	7.74565e+06	4.4813e+06	5.57267e+06	9.61757e+06	5.93321e+06	-0.696861	0.689778	0.855584	0.205538
CY9070000	5.78257e+06	8.36098e+06	8.2544e+06	5.43458e+06	1.1124e+07	1.20242e+07	7.46598e+06	9.5276e+06	0.35178	0.40722	0.681476	0.205475
flugestone	263456	428751	325595	1.05925e+06	1.44717e+06	1.26852e+06	339267	1.25831e+06	1.89099	0.00166413	0.0716688	0.205439
Lankacidin C	492617	593413	971524	2.21729e+06	1.3689e+06	1.51394e+06	685851	1.70005e+06	1.30961	0.0277149	0.202883	0.204613
(Z)-Afimoxifene	8.70996e+06	8.31286e+06	3.8976e+06	5.56144e+06	8.87883e+06	515343	6.97347e+06	4.9852e+06	-0.484225	0.527836	0.763157	0.204387
({(Z)-[(5alpha,6Z)-3-Methoxy-17-methyl-4,5-epoxymorphinan-6-ylidene]amino}oxy)acetic acid	3.89507e+06	5.29736e+06	4.45843e+06	5.14414e+06	7.68815e+06	5.10642e+06	4.55029e+06	5.97957e+06	0.394084	0.205549	0.524563	0.204154
ofornine	570926	544189	7.83042e+07	2.20537e+07	1.99866e+07	2.19476e+07	2.64731e+07	2.13293e+07	-0.311691	0.852396	0.941958	0.204052
Chaparrinone	1.05651e+06	1.45462e+06	966965	218539	335535	138288	1.15937e+06	230787	-2.3287	0.00442902	0.0945531	0.203975
(5E)-7,7-Dimethyl-4-oxa-8-thia-2,5-diazanon-5-en-3-one	1.34963e+07	1.34444e+07	6.70802e+06	8.10884e+06	1.13455e+07	7.9713e+06	1.12163e+07	9.14187e+06	-0.295031	0.454886	0.712904	0.203482
Berberine	318446	385986	982372	2.1738e+06	1.5308e+06	1.155e+06	562268	1.61987e+06	1.52655	0.0441094	0.253525	0.203266
Rubrophen	1.59042e+06	1.50167e+06	1.77141e+06	2.37662e+06	2.84446e+06	2.41966e+06	1.62117e+06	2.54691e+06	0.651714	0.00541583	0.0994777	0.202853
N-Phenylacetyl pyroglutamic acid	335867	337290	575359	1.63844e+06	704495	2.04868e+06	416172	1.46387e+06	1.81454	0.0611341	0.303566	0.202852
strictosamide	825865	1.2168e+06	1.05939e+06	2.45121e+06	2.12768e+06	1.52073e+06	1.03402e+06	2.03321e+06	0.975494	0.0277298	0.202883	0.202752
Norgestimate	1.15124e+06	1.22241e+06	979278	1.91713e+06	1.717e+06	2.65154e+06	1.11764e+06	2.09522e+06	0.906646	0.0289672	0.205966	0.20231
deacetylvindoline	736538	1.33347e+06	772768	1.67757e+06	838845	4.55275e+06	947593	2.35639e+06	1.31424	0.284526	0.604997	0.202079
Aspoxicillin	5.33989e+06	2.86495e+06	4.05572e+06	5.69673e+06	6.09019e+06	4.39298e+06	4.08686e+06	5.3933e+06	0.400177	0.211665	0.5303	0.201954
anitrazafen	1.24085e+06	1.9716e+06	1.93975e+08	6.36207e+07	6.66165e+07	6.50008e+07	6.57291e+07	6.50793e+07	-0.0143338	0.992401	0.996678	0.201047
R-Chloroquine	1.72704e+06	995330	4.11473e+06	991398	889799	825668	2.27903e+06	902288	-1.33676	0.218109	0.537117	0.200783
OB5425000	1.129e+07	1.2627e+07	1.77134e+07	1.59017e+07	1.36498e+07	1.7743e+07	1.38768e+07	1.57648e+07	0.184036	0.455421	0.712904	0.200479
(3alpha,4beta,8alpha)-4,15-Diacetoxy-3-hydroxy-12,13-epoxytrichothec-9-en-8-yl hexanoate	417286	519691	5.90184e+06	529305	556440	292775	2.27961e+06	459507	-2.31063	0.372293	0.662433	0.200323
Methyl 2,3-dihydro-3-hydroxy-2-oxo-1H-indole-3-acetate	1.81614e+06	8.05536e+06	5.39599e+06	7.27154e+06	4.5599e+06	7.54339e+06	5.08916e+06	6.45828e+06	0.343721	0.539502	0.764976	0.200314
Serratine	7.83083e+06	9.23725e+06	1.17665e+07	6.40564e+06	7.76013e+06	9.64067e+06	9.61153e+06	7.93548e+06	-0.276448	0.32219	0.635298	0.200277
Metolachlor	406373	871603	9.13104e+07	2.47972e+07	2.62487e+07	2.63997e+07	3.08628e+07	2.58152e+07	-0.257648	0.875486	0.948164	0.20023
(Z)-Hex-3-enyl benzoate	1.7381e+07	2.39664e+07	1.80183e+07	2.43149e+07	2.41494e+07	1.73113e+07	1.97886e+07	2.19252e+07	0.147922	0.530827	0.764563	0.20001
Val-Met	388373	396300	451852	1.93992e+06	1.11851e+06	1.07883e+06	412175	1.37909e+06	1.74238	0.0263766	0.198324	0.19974
Istradefylline	1.63879e+06	1.57703e+06	2.8719e+06	478987	663920	1.53202e+06	2.02924e+06	891642	-1.1864	0.09935	0.383201	0.199679
Graminiliatrin	1.50957e+06	2.17502e+06	3.48937e+06	660850	1.03301e+06	1.80204e+06	2.39132e+06	1.1653e+06	-1.03711	0.142025	0.444675	0.198708
3,4,5-Trihydroxy-1-cyclohexenecarboxylic acid	1.49217e+07	3.6965e+06	1.4601e+07	1.35906e+07	1.69023e+07	5.07041e+06	1.10731e+07	1.18544e+07	0.0983722	0.885698	0.951186	0.19858
cyclandelate	8.1293e+07	3.54132e+07	5.11912e+07	5.92153e+07	4.19115e+07	7.59294e+07	5.59658e+07	5.90187e+07	0.0766275	0.863516	0.944899	0.19855
Fluanisone	9.27862e+06	2.31499e+06	1.22021e+06	2.99749e+06	4.18345e+06	568002	4.27127e+06	2.58298e+06	-0.725628	0.570948	0.78436	0.198531
Troglitazone	2.71348e+07	1.62767e+07	2.71673e+07	1.75757e+07	2.83347e+07	2.20347e+07	2.35263e+07	2.26484e+07	-0.0548662	0.863304	0.944899	0.198272
(3beta,5alpha,25S)-Spirosolan-3-yl 4-O-beta-D-glucopyranosyl-beta-D-galactopyranoside	1.13195e+06	2.22403e+06	765271	256524	429081	239777	1.37375e+06	308461	-2.15496	0.0736624	0.337045	0.198189
Epristeride	2.4232e+06	507828	1.33679e+06	599180	210161	182418	1.4226e+06	330586	-2.10544	0.128216	0.423243	0.197955
amonafide	772154	760339	9.24512e+07	2.65215e+07	2.64281e+07	2.62519e+07	3.13279e+07	2.64005e+07	-0.246882	0.87973	0.949647	0.197915
3-Carboxy-2,3-dideoxy-4-O-[(2Z)-3-(3,4-dihydroxyphenyl)-2-propenoyl]pentaric acid	1.02018e+07	2.08874e+07	4.71356e+06	1.77925e+07	1.10388e+07	1.21304e+07	1.19343e+07	1.36539e+07	0.194204	0.757	0.891984	0.197796
2,4,6-Octatriynoic acid	1.28045e+07	1.95745e+07	1.4245e+07	1.47746e+07	1.56112e+07	1.01558e+07	1.55413e+07	1.35139e+07	-0.201671	0.489591	0.740744	0.197774
terpendole E	315125	397526	298872	1.16353e+06	864930	1.72527e+06	337174	1.25124e+06	1.8918	0.0227966	0.185621	0.197619
(15Z,19R)-25-Amino-22-hydroxy-22-oxido-17,21,23-trioxa-22lambda~5~-phosphapentacos-15-en-19-yl (6Z,9Z,12Z,15Z)-6,9,12,15-octadecatetraenoate	2.78985e+06	387257	2.08791e+06	778181	635345	424324	1.75501e+06	612617	-1.51842	0.188087	0.506302	0.197362
Alanyltryptophan	8.45692e+06	1.71361e+07	2.39564e+07	9.59084e+06	1.21845e+07	2.00729e+07	1.65165e+07	1.39494e+07	-0.2437	0.66396	0.837973	0.197265
gamma-Glutamyl-gamma-glutamyl-N-carboxy-beta-alanine	393597	295564	259555	921703	743876	2.76121e+06	316239	1.4756e+06	2.22221	0.147194	0.449344	0.196818
MDMB-CHMICA	1.66005e+07	1.6248e+07	1.50041e+07	1.74649e+07	1.48279e+07	9.81391e+06	1.59509e+07	1.40356e+07	-0.184548	0.451009	0.71222	0.196754
N-Acetylleucylleucylleucylleucyltyrosinamide	714692	3.43048e+06	1.39967e+06	1.21579e+06	5.98183e+06	3.42859e+06	1.84828e+06	3.54207e+06	0.938408	0.349557	0.650774	0.196622
Tegaserod	1.50819e+06	1.47525e+06	1.56551e+06	1.65746e+06	2.2013e+06	4.6314e+06	1.51632e+06	2.83005e+06	0.900258	0.224253	0.54428	0.195956
10-[(5E)-3,4-Dihydroxy-5-isopropyl-5-hepten-2-yl]-5,6-dihydroxy-7a,9a-dimethylhexadecahydro-3H-benzo[c]indeno[5,4-e]oxepin-3-one	766754	1.34309e+06	712700	809989	2.14154e+06	3.77711e+06	940847	2.24288e+06	1.25332	0.213683	0.534032	0.195746
beta-Syringin	1.7377e+06	2.3192e+06	2.32282e+06	3.0938e+06	2.76538e+06	3.14248e+06	2.12657e+06	3.00055e+06	0.496697	0.0184767	0.16222	0.195579
dCt	389076	637258	580585	1.42541e+06	1.22402e+06	1.39827e+06	535640	1.34923e+06	1.33281	0.00115294	0.0622164	0.195257
Icacine	174323	141256	175733	1.28051e+06	1.3212e+06	601372	163771	1.0677e+06	2.70475	0.0180333	0.16088	0.195195
Plinabulin	1.36864e+06	609644	532691	2.43346e+06	962150	2.44977e+06	836991	1.94846e+06	1.21905	0.118489	0.409416	0.194916
Haloperidol decanoate	3.8447e+06	4.9188e+06	2.33366e+06	3.78206e+06	2.36374e+06	490457	3.69906e+06	2.21209e+06	-0.741749	0.287414	0.607098	0.194868
D-Lysyl-L-valyl-D-valyl-L-allothreonine	3.96583e+06	2.90864e+06	4.37263e+06	3.19859e+06	2.8105e+06	2.0337e+06	3.74903e+06	2.68093e+06	-0.483785	0.126434	0.420845	0.194434
3,16,21,23,28-Pentahydroxyolean-12-en-22-yl (2Z)-2-methyl-2-butenoate	202785	228571	480615	416604	1.99898e+06	1.75282e+06	303991	1.38947e+06	2.19244	0.0954845	0.380056	0.194385
eucommiol	1.32566e+07	7.47715e+06	2.20199e+07	1.58312e+07	1.14145e+07	2.31673e+07	1.42512e+07	1.68044e+07	0.237751	0.663407	0.837939	0.194336
imiquimod	316238	1.18908e+06	1.46126e+06	3.55511e+06	180213	3.14601e+06	988859	2.29378e+06	1.21389	0.307983	0.626397	0.194256
(6R,7S)-6,7-Dihydroxy-8-methyl-8-azabicyclo[3.2.1]oct-3-yl (2E)-2-methyl-2-butenoate	720028	5.70673e+06	2.00785e+06	936011	1.27943e+06	1.7851e+06	2.81154e+06	1.33351e+06	-1.07613	0.384445	0.666277	0.193702
dihydromethysticin	7.61257e+06	6.98324e+06	1.0892e+07	8.10452e+06	1.27971e+07	9.75991e+06	8.49594e+06	1.02205e+07	0.266625	0.399826	0.676577	0.193532
(+)-Gibberellic acid	2.63386e+07	1.77048e+07	2.85225e+07	2.01318e+07	2.04956e+07	4.03833e+07	2.41886e+07	2.70036e+07	0.158822	0.725136	0.874806	0.193219
(6Z,6'Z,10Z,10'Z)-4,4'-Dimethoxy-7,7',11,11'-tetramethyl-5,5',8,8',9,9',12,12'-octahydro-2,2'-bibenzo[10]annulene-1,1'-diol	5.77571e+06	2.09011e+06	2.04187e+06	1.74069e+06	2.07837e+06	1.98791e+06	3.30256e+06	1.93566e+06	-0.770763	0.332439	0.640558	0.193049
5-(4-Methoxyphenyl)-2-methyl-1-penten-3-one	2.43317e+07	1.98389e+07	2.17964e+07	3.6081e+07	1.63654e+07	2.24666e+07	2.1989e+07	2.4971e+07	0.18347	0.643705	0.825934	0.192982
Decoquinate	2.57281e+06	2.98901e+06	3.38281e+06	1.85712e+06	7.89191e+06	4.32643e+06	2.98154e+06	4.69182e+06	0.654089	0.387951	0.669575	0.192968
Zeatin-7-N-glucoside	5.23496e+06	8.41895e+06	9.34713e+06	6.81627e+06	5.18737e+06	6.59332e+06	7.66702e+06	6.19899e+06	-0.306632	0.336576	0.641972	0.192413
Mexacarbate	8.64383e+06	3.55788e+06	7.91008e+06	6.47782e+06	6.6908e+06	2.82005e+06	6.70393e+06	5.32956e+06	-0.330992	0.534414	0.764869	0.192232
Wikstromol	2.08911e+06	1.03203e+06	1.0008e+06	2.23354e+06	2.14385e+06	2.74856e+06	1.37398e+06	2.37532e+06	0.789758	0.0684373	0.323901	0.192192
Gentamicin A sulfate	5.07867e+07	4.75957e+07	5.80493e+07	5.27171e+07	5.05265e+07	4.67392e+07	5.21439e+07	4.99943e+07	-0.0607354	0.577695	0.787401	0.192189
1-benzyl-4-(4-nitrophenyl)piperazine	764005	648836	9.49471e+07	2.70853e+07	2.68469e+07	2.87746e+07	3.212e+07	2.75689e+07	-0.220429	0.891835	0.952427	0.192043
2-Amino-6-hydroxyaminopurine	2.48367e+06	4.21316e+06	629801	591829	1.13433e+06	1.48707e+06	2.44221e+06	1.07108e+06	-1.18913	0.2681	0.587184	0.191045
2-Pyridylacetic acid	2.21569e+08	2.40345e+08	2.23821e+08	2.91727e+08	1.95614e+08	2.00814e+08	2.28578e+08	2.29385e+08	0.00508377	0.98095	0.991094	0.190969
11-beta-Hydroxyandrosterone-3-glucuronide	9.7676e+06	4.82749e+06	6.58374e+06	9.43254e+06	5.91428e+06	1.13299e+07	7.05961e+06	8.89225e+06	0.33296	0.441338	0.705285	0.19038
Acetylcadaverine	2.5226e+06	3.18591e+06	2.55666e+06	2.01229e+06	2.03457e+06	1.55274e+06	2.75506e+06	1.86653e+06	-0.561722	0.0290854	0.206322	0.19036
Phosphoarginine	153161	416986	207841	1.49279e+06	694356	1.14177e+06	259329	1.10964e+06	2.09723	0.0254479	0.194911	0.190209
3-[(1S)-2-Cyclohexen-1-yl]-L-alanine	5.21731e+06	4.81649e+06	1.40353e+07	5.75993e+06	5.55717e+06	6.383e+06	8.02305e+06	5.90003e+06	-0.443427	0.520645	0.761549	0.190063
(1'R,2'S,3'S,4'S,6'R)-1',3',4',6'-Tetrahydroxy-2'-(hydroxymethyl)-2',4',6'-trimethyl-1',2',3',4'-tetrahydrospiro[cyclopropane-1,5'-inden]-7'(6'H)-one	1.52799e+07	2.97603e+07	1.30996e+07	1.96282e+07	2.79392e+07	2.5629e+06	1.93799e+07	1.67101e+07	-0.213844	0.784214	0.905969	0.189959
isatidine	9.27276e+06	2.50291e+06	3.3853e+06	3.50523e+06	3.81706e+06	3.31145e+06	5.05366e+06	3.54458e+06	-0.511712	0.517744	0.759365	0.189832
4-Methoxy-N'-({[4-methyl-5-(3-pyridinyl)-4H-1,2,4-triazol-3-yl]sulfanyl}acetyl)benzohydrazide	299416	261012	296273	832555	1.152e+06	1.256e+06	285567	1.08018e+06	1.91937	0.00342512	0.088815	0.18948
(+)-Alantolactone	9.50861e+06	2.31057e+07	2.58706e+07	9.88239e+06	3.85905e+07	2.11584e+07	1.9495e+07	2.32104e+07	0.25167	0.722853	0.873757	0.189182
EN0350000	1.59772e+07	4.94041e+07	1.13412e+07	1.42812e+07	3.93521e+07	2.67651e+07	2.55742e+07	2.67995e+07	0.067516	0.934487	0.976573	0.188964
fluvastatin	401778	3.10157e+06	1.80672e+06	572307	635056	591535	1.77002e+06	599633	-1.56162	0.207782	0.525426	0.18873
bezitramide	1.76894e+06	2.74399e+06	1.64309e+06	4.04222e+06	3.73361e+06	1.91394e+06	2.05201e+06	3.22992e+06	0.654466	0.191194	0.508451	0.188546
Celastrol	1.65119e+07	2.76408e+07	1.87094e+07	1.88934e+07	3.20923e+07	1.96064e+07	2.09541e+07	2.35307e+07	0.167314	0.662288	0.837259	0.188397
Tilidine	7.84683e+06	4.40762e+06	2.69138e+06	2.65536e+06	3.3455e+06	4.2693e+06	4.98195e+06	3.42339e+06	-0.541284	0.381441	0.665161	0.188397
(3beta,5beta)-24-Hydroxy-24-oxocholan-3-yl beta-D-glucopyranosiduronic acid	2.58902e+06	308870	2.47263e+06	3.35713e+06	4.28768e+06	1.5364e+06	1.79017e+06	3.0604e+06	0.773622	0.31117	0.627461	0.188367
8-Hydroxy-8-azabicyclo[3.2.1]oct-3-yl 3,4-dimethoxybenzoate	741831	700244	1.37299e+06	859616	1.48703e+06	4.57153e+06	938356	2.30606e+06	1.29722	0.306457	0.625162	0.188289
7-hydroxy-5-methoxy-2-phenyl-3,4-dihydro-2H-1-benzopyran-4-one	2.7172e+06	3.70417e+06	3.05907e+06	1.20224e+06	852716	3.67953e+06	3.16015e+06	1.91149e+06	-0.725291	0.25292	0.573617	0.188051
MFCD23380832	2.38065e+06	3.21136e+06	4.72649e+06	5.22145e+06	2.83772e+06	6.14674e+06	3.4395e+06	4.7353e+06	0.461258	0.341444	0.6468	0.187967
(1Z,2E,4E,6E)-N-(2-Hydroxy-5-oxo-1-cyclopenten-1-yl)-2,4,6-octatrienimidic acid	459221	569362	660639	1.11588e+06	1.46869e+06	1.45143e+06	563074	1.34533e+06	1.25657	0.00370814	0.0921143	0.187897
6-phenylundecane	2.28656e+06	8.91861e+06	1.88362e+06	1.0177e+06	4.30544e+06	2.33497e+06	4.36293e+06	2.5527e+06	-0.773272	0.504715	0.748669	0.187891
Pentoxifylline	1.12352e+07	2.00019e+07	9.27831e+06	1.5256e+07	2.58789e+07	6.83082e+06	1.35052e+07	1.59886e+07	0.24353	0.718664	0.870385	0.18763
N-(4-Amino-1-carboxybutyl)glutamic acid	1.34459e+06	1.97131e+06	1.1145e+06	754743	665960	391888	1.4768e+06	604197	-1.28938	0.0350145	0.231065	0.187116
4,7-Dimethoxy-3-oxo-3,4-dihydro-2H-1,4-benzoxazin-2-yl D-glucopyranoside	1.20091e+06	1.4964e+06	1.40804e+06	776786	588187	381472	1.36845e+06	582149	-1.23308	0.00545173	0.0994777	0.18704
9-(alpha-D-glucosyl)dihydrozeatin	3.94649e+06	2.13297e+06	1.06437e+06	974717	1.02722e+06	1.48586e+06	2.38128e+06	1.1626e+06	-1.03438	0.227962	0.548885	0.187017
DA9185000	1.35171e+06	1.68209e+06	1.64088e+06	2.19209e+06	3.4231e+06	2.02842e+06	1.55823e+06	2.54787e+06	0.709386	0.0938806	0.375908	0.186992
Onalespib	397679	372762	1.34138e+07	6.19142e+06	7.13144e+06	8.33186e+06	4.72809e+06	7.21824e+06	0.61039	0.600622	0.799685	0.1869
9-Fluoro-16alpha-hydroxyandrost-4-ene-3,11,17-trione	2.27694e+06	1.56339e+06	3.06907e+06	925300	1.21528e+06	1.76835e+06	2.30313e+06	1.30298e+06	-0.821789	0.116204	0.407888	0.18659
2-[(3S)-1-(Tetrahydro-2H-pyran-4-yl)-3-pyrrolidinyl]-5-(trifluoromethyl)-1H-benzimidazole	337774	357267	4.60081e+07	2.17874e+07	5.2852e+06	6.763e+06	1.55677e+07	1.12785e+07	-0.464974	0.803182	0.915923	0.186523
(+/-)-6-Acetonyldihydrochelerythrine	3.55574e+06	1.80214e+06	2.18252e+06	2.32006e+06	1.05875e+06	825053	2.51346e+06	1.40129e+06	-0.842924	0.190584	0.507897	0.186507
Anisotine	446620	670804	9.32704e+06	1.70379e+06	1.89138e+06	630149	3.48149e+06	1.40844e+06	-1.3056	0.520939	0.761549	0.186453
(Z)-4-Chloro-N-(3-ethoxy-1-hydroxy-3-oxopropylidene)tryptophan	4.71968e+06	5.26042e+06	4.87173e+06	1.31348e+07	6.50029e+06	1.86027e+06	4.95061e+06	7.16512e+06	0.533384	0.53607	0.764869	0.186114
Deidaclin	2.42935e+07	3.5345e+07	2.1929e+07	3.14041e+07	2.46289e+07	2.81299e+07	2.71892e+07	2.80543e+07	0.0451912	0.859189	0.944641	0.185504
Verruculogen	2.54732e+06	1.23512e+06	2.33928e+06	1.19509e+06	1.1113e+06	1.11039e+06	2.04057e+06	1.13893e+06	-0.841297	0.0917172	0.372401	0.185417
Tafenoquine	858117	508390	860594	1.95981e+06	742884	2.5418e+06	742367	1.74816e+06	1.23564	0.137478	0.43797	0.185267
(2E)-4-{2-(2,4-Dihydroxyphenyl)-3-[(2Z)-3,7-dimethyl-2,6-octadien-1-yl]-5,7-dihydroxy-4-oxo-3,4-dihydro-2H-chromen-6-yl}-2-methyl-2-buten-1-yl hydrogen sulfate	4.04815e+06	4.75682e+06	2.45547e+06	5.25767e+06	3.54302e+06	6.06371e+06	3.75348e+06	4.9548e+06	0.400598	0.2991	0.61757	0.185067
Fusarenone X	1.31821e+06	794496	1.72816e+06	1.58521e+06	2.20463e+06	3.10706e+06	1.28029e+06	2.29897e+06	0.844514	0.120598	0.413227	0.185047
Buprenorphine	1.84304e+06	1.45817e+06	6.41074e+06	2.09697e+06	3.56716e+06	9.80061e+06	3.23732e+06	5.15491e+06	0.671149	0.537521	0.764869	0.184795
Cytomycin	1.21991e+06	1.18293e+06	1.06715e+06	1.27728e+06	1.31631e+06	4.84243e+06	1.15666e+06	2.47868e+06	1.0996	0.326301	0.638068	0.184539
6-hydroxypseudooxynicotine	2.0992e+06	6.29785e+06	1.58053e+06	2.11688e+06	2.7441e+06	581788	3.32586e+06	1.81425e+06	-0.87435	0.405117	0.681442	0.184299
1-Benzofuran-4-ol	1.94913e+07	3.30676e+07	7.51991e+06	2.39582e+07	1.46948e+07	2.04412e+07	2.00263e+07	1.96981e+07	-0.0238405	0.968686	0.988467	0.184297
Lathodoratin	1.54315e+07	1.76057e+07	1.0705e+06	1.37076e+07	1.10899e+07	1.35095e+06	1.13692e+07	8.71612e+06	-0.383375	0.700022	0.860585	0.184282
DEHYDROCOSTUS LACTONE	4.61218e+06	1.03041e+07	1.14036e+07	7.0907e+06	1.27981e+07	1.23236e+07	8.77329e+06	1.07375e+07	0.291463	0.519971	0.761234	0.184246
trihexyphenidyl	1.53838e+06	919455	1.63589e+06	597240	647877	483248	1.36457e+06	576122	-1.24401	0.0264213	0.198324	0.183707
NPPB	943684	1.93431e+06	1.33927e+06	634141	551569	469562	1.40576e+06	551757	-1.34924	0.0429526	0.25165	0.183698
(2R)-1-(Octanoyloxy)-3-(phosphonooxy)-2-propanyl tridecanoate	3.65049e+06	2.96124e+06	1.27893e+07	4.08269e+06	4.87409e+06	4.25159e+06	6.467e+06	4.40279e+06	-0.554678	0.551232	0.771323	0.183592
fenetylline	8.62091e+06	5.3581e+06	1.28203e+07	1.8727e+07	7.77352e+06	7.7595e+06	8.9331e+06	1.142e+07	0.354329	0.589371	0.793916	0.183337
Lipoamide	700512	1.16293e+06	1.42017e+06	387079	309771	171517	1.09454e+06	289455	-1.91891	0.0215213	0.178109	0.182844
Formoterol	525161	590317	855771	1.79833e+06	1.21483e+06	1.31573e+06	657083	1.44296e+06	1.13489	0.0190102	0.164569	0.182521
moiramide B	1.62536e+06	123766	1.55475e+06	2.88679e+06	120220	4.42832e+06	1.10129e+06	2.47844e+06	1.17024	0.365957	0.660056	0.182246
3a,6,6,9a-Tetramethyldecahydronaphtho[2,1-b]furan-2(1H)-one	1.23156e+07	1.92483e+07	9.60168e+06	1.62479e+07	1.21248e+07	6.38779e+06	1.37218e+07	1.15868e+07	-0.24399	0.626173	0.814024	0.182135
acebutolol	5.89483e+06	7.69118e+06	6.25853e+06	5.86209e+06	1.24219e+07	6.67944e+06	6.61484e+06	8.32116e+06	0.331077	0.469036	0.722273	0.181964
4-Oxo-1-(5,6,7-trimethoxy-4-oxo-4H-chromen-2-yl)-2,5-cyclohexadien-1-yl hexopyranosiduronic acid	1.59974e+07	8.12074e+06	1.60905e+07	1.3022e+07	1.76621e+07	7.95357e+06	1.34029e+07	1.28792e+07	-0.0575002	0.89842	0.956022	0.181737
MEGA	495951	531510	2.66444e+07	4.88964e+06	6.14549e+06	7.19335e+06	9.22395e+06	6.07616e+06	-0.602225	0.736816	0.880498	0.181716
Spirapril	650191	1.46983e+06	2.64754e+06	523032	379482	734289	1.58918e+06	545601	-1.54237	0.150992	0.452226	0.181653
Flazalone	395818	457207	315945	2.37554e+06	1.58134e+06	344720	389656	1.43387e+06	1.87964	0.152675	0.45517	0.181577
4-decyl-3-hydroxy-5-oxooxolane-2,3-dicarboxylic acid	1.30837e+06	1.49499e+06	4.57835e+07	2.89614e+07	1.84706e+07	1.38766e+07	1.61956e+07	2.04362e+07	0.335524	0.797351	0.913456	0.181385
Chlorohyssopifolin A	5.04626e+06	873197	8.60924e+06	2.45247e+06	2.09033e+06	4.94331e+06	4.8429e+06	3.16203e+06	-0.615018	0.523715	0.762229	0.181334
(3E,5S,6S,7S,9R,11E,13E,15S,16R)-16-Ethyl-5,7,9,15-tetramethyl-2,10-dioxooxacyclohexadeca-3,11,13-trien-6-yl 3,4,6-trideoxy-3-(dimethylamino)-beta-D-xylo-hexopyranoside	6.70946e+06	1.60304e+07	6.98051e+06	1.43995e+07	1.2114e+07	8.1631e+06	9.90678e+06	1.15589e+07	0.222512	0.667032	0.841498	0.18124
Anthranil	9.95101e+06	1.05084e+07	1.45614e+07	1.00215e+07	9.52934e+06	1.09665e+07	1.16736e+07	1.01724e+07	-0.198584	0.377216	0.665043	0.181115
1-[5-(4-Hydroxy-2-butanyl)-2-methyltetrahydro-2-furanyl]-4-methyl-2-pentanone	1.94414e+06	2.18871e+06	1.68006e+06	1.74529e+06	902501	381562	1.93764e+06	1.00978e+06	-0.94025	0.0936454	0.375901	0.180604
Oxymetebanol (JAN)	1.31965e+06	4.50122e+06	1.05816e+06	792227	1.35297e+06	946021	2.29301e+06	1.0304e+06	-1.15403	0.322368	0.635298	0.180474
CGP-74588	1.55276e+06	1.3775e+06	5.91679e+06	1.51334e+06	1.50128e+06	1.4166e+06	2.94902e+06	1.47707e+06	-0.997495	0.37771	0.665043	0.180037
(+)-10-Deoxymethynolide	6.98925e+06	1.84316e+07	1.07046e+07	1.45454e+07	8.24312e+06	1.25104e+07	1.20418e+07	1.17663e+07	-0.0333917	0.946356	0.982682	0.179789
O-heptadecanoylcarnitine	517781	732233	651288	2.70132e+06	1.31939e+06	884414	633767	1.63504e+06	1.3673	0.143499	0.445805	0.179756
5-[5-hydroxy-3-(hydroxymethyl)pentyl]-8a-(hydroxymethyl)-5,6-dimethyl-3,4,4a,5,6,7,8,8a-octahydronaphthalene-1-carboxylic acid	2.31743e+06	2.62834e+06	2.66849e+06	5.62679e+06	2.94585e+06	2.70464e+06	2.53809e+06	3.75909e+06	0.566643	0.265063	0.583486	0.179629
2-Ethyl-4,5-dimethylthiazole	4.32904e+06	3.9101e+06	4.50162e+06	4.06743e+06	2.50019e+06	3.28899e+06	4.24692e+06	3.28554e+06	-0.370286	0.118675	0.409416	0.179515
Aceglutamide	309326	354742	247626	1.43045e+06	968804	785797	303898	1.06168e+06	1.8047	0.0175398	0.160095	0.179272
TCMDC-131928	337896	459427	646957	552288	1.56838e+06	2.18797e+06	481427	1.43621e+06	1.57688	0.12046	0.413222	0.17912
(2R)-2-[(4Z,7Z,10Z,13Z,16Z,19Z)-4,7,10,13,16,19-Docosahexaenoyloxy]-3-[(5Z,8Z,11Z,14Z,17Z)-5,8,11,14,17-icosapentaenoyloxy]propyl 2-(trimethylammonio)ethyl phosphate	1.3816e+06	1.57828e+06	2.51739e+06	862683	644290	1.28653e+06	1.82576e+06	931167	-0.971382	0.0878354	0.363958	0.178727
mithramycin SK	1.53444e+06	411524	1.73615e+06	326904	468356	321265	1.22737e+06	372175	-1.72152	0.108279	0.398512	0.178324
Alpertine	1.91331e+07	1.00602e+07	2.56369e+07	1.22489e+07	2.01188e+07	1.82709e+07	1.82767e+07	1.68795e+07	-0.114733	0.797823	0.913606	0.178317
Bisucaberin	1.91839e+07	1.3865e+07	1.38538e+07	1.31069e+07	1.6324e+07	1.3722e+07	1.56342e+07	1.43843e+07	-0.120211	0.571448	0.78436	0.178207
Fludrocortisone acetate	1.91839e+07	1.3865e+07	1.38538e+07	1.31069e+07	1.6324e+07	1.3722e+07	1.56342e+07	1.43843e+07	-0.120211	0.571448	0.78436	0.178207
Methyl (3aR,5Z,9E,11aS)-10-methyl-3-methylene-2-oxo-2,3,3a,4,7,8,11,11a-octahydrocyclodeca[b]furan-6-carboxylate	1.76056e+06	879791	2.09385e+06	1.77367e+06	2.8364e+06	3.05417e+06	1.57807e+06	2.55475e+06	0.695024	0.14269	0.444675	0.177929
(2R)-3-{[(2-Aminoethoxy)(hydroxy)phosphoryl]oxy}-2-hydroxypropyl (9Z)-9-hexadecenoate	384684	428126	456463	1.15755e+06	1.04988e+06	1.0648e+06	423091	1.09074e+06	1.36627	7.27146e-05	0.0430733	0.177719
N1-perhydrocyclopenta[d]pyrimidin-2-ylidenbenzene-1-sulfonamide	213580	295116	4.83282e+07	1.15737e+07	1.23323e+07	1.37855e+07	1.6279e+07	1.25638e+07	-0.373734	0.828178	0.930471	0.177643
fedrilate	593186	461159	4.21429e+07	2.13239e+07	1.86818e+07	1.47397e+07	1.43991e+07	1.82485e+07	0.3418	0.797013	0.913413	0.177428
butalbital	1.8001e+06	5.5801e+06	1.34854e+06	1.71388e+06	1.6328e+06	1.5129e+06	2.90958e+06	1.61986e+06	-0.844944	0.391233	0.671794	0.177076
Methyl 1-[(1S)-2,2-dimethyl-2,3-dihydro-1H-inden-1-yl]-1H-imidazole-5-carboxylate	2.27685e+06	527129	2.1049e+06	833102	640046	672283	1.63629e+06	715144	-1.19413	0.175328	0.49303	0.177036
Bruceoside A	3.80293e+06	1.77572e+06	1.6194e+06	1.79279e+06	1.14122e+06	1.12353e+06	2.39935e+06	1.35251e+06	-0.827002	0.228472	0.548999	0.176872
propyphenazone	191288	215247	175923	1.64904e+06	295547	1.21089e+06	194152	1.05183e+06	2.43763	0.0979683	0.383201	0.176787
1-U	6.1325e+06	2.94952e+06	4.71109e+06	4.83122e+06	3.6029e+06	1.77371e+06	4.5977e+06	3.40261e+06	-0.434271	0.403092	0.679447	0.176434
Triamcinolone acetonide	9.08752e+06	3.27785e+06	6.24045e+06	3.32218e+06	1.40444e+07	1.48174e+06	6.20194e+06	6.28277e+06	0.0186816	0.985773	0.993199	0.176406
prolintane	1.33747e+06	4.17182e+06	2.53618e+06	2.3488e+06	1.50853e+06	704118	2.68182e+06	1.52048e+06	-0.818685	0.288111	0.607194	0.176317
2,3-Methyleneglutaric acid	1.38943e+07	1.73492e+07	1.32593e+07	3.09841e+07	6.43796e+06	1.37278e+07	1.48342e+07	1.705e+07	0.200837	0.779189	0.904428	0.176167
Zizybeoside I	1.10817e+06	1.16504e+06	1.16254e+06	1.896e+06	1.2875e+06	2.90429e+06	1.14525e+06	2.02926e+06	0.825291	0.134272	0.431751	0.175711
2,3-Dimethoxy-6-({4-methoxy-6-[2-(methylamino)ethyl]-1,3-benzodioxol-5-yl}acetyl)benzoic acid	906746	550700	1.20337e+06	1.26268e+06	1.07326e+06	3.63617e+06	886940	1.9907e+06	1.16637	0.261932	0.582652	0.175651
(2Z)-4-[12-Hydroxy-8,8,21,21-tetramethyl-5-(3-methyl-2-buten-1-yl)-14,18-dioxo-3,7,20-trioxahexacyclo[15.4.1.0~2,15~.0~2,19~.0~4,13~.0~6,11~]docosa-4(13),5,9,11,15-pentaen-19-yl]-2-methyl-2-butenal	157691	198948	173651	684151	1.10553e+06	816894	176764	868857	2.2973	0.00519596	0.099201	0.175596
Azanidazole	2.81614e+06	2.97638e+06	1.73615e+06	3.29548e+06	3.59312e+06	3.25885e+06	2.50956e+06	3.38248e+06	0.43065	0.0965734	0.381997	0.175524
3-[(4E,7E,10E,13E,16E,19E)-4,7,10,13,16,19-Docosahexaenoyloxy]-4-(trimethylammonio)butanoate	8.98755e+06	1.26816e+07	1.89559e+07	9.89917e+06	7.48611e+06	2.69806e+07	1.35417e+07	1.47886e+07	0.127078	0.86324	0.944899	0.175362
(3R)-3-(1H-Indol-3-ylmethyl)-3H-1,4-benzodiazepine-2,5-diol	842872	1.78809e+06	815749	4.61344e+06	2.01342e+06	714779	1.1489e+06	2.44721e+06	1.09088	0.336547	0.641972	0.175312
9-[(4Z,7Z,10Z,13Z,16Z,19Z)-4,7,10,13,16,19-Docosahexaenoyloxy]-6-hydroxy-6-oxido-5,7-dioxa-2-aza-6lambda~5~-phosphadecan-10-yl (4Z,7Z,10Z,13Z,16Z,19Z)-4,7,10,13,16,19-docosahexaenoate	4.58556e+06	5.16002e+06	4.78126e+06	3.69461e+06	4.31772e+06	4.18913e+06	4.84228e+06	4.06715e+06	-0.251668	0.0379574	0.238715	0.175224
leucoline	1.03941e+07	1.14744e+07	1.39807e+07	1.19325e+07	1.04808e+07	9.28955e+06	1.19497e+07	1.05676e+07	-0.177326	0.350466	0.651121	0.174913
DH3300000	2.44432e+06	1.41711e+06	2.93177e+06	1.82328e+06	1.18404e+06	1.0635e+06	2.2644e+06	1.35694e+06	-0.738771	0.146657	0.449166	0.174824
symphytine	2.63951e+06	801160	2.57067e+06	1.0366e+06	983815	1.20444e+06	2.00378e+06	1.07495e+06	-0.898452	0.199699	0.519038	0.174642
Precocene II	4.79883e+06	5.34862e+06	6.63249e+06	3.52062e+06	4.33209e+06	5.58512e+06	5.59331e+06	4.47928e+06	-0.320435	0.240921	0.565295	0.174612
7-hydroxy-1,4a-dimethyl-9-oxo-7-(propan-2-yl)-1,2,3,4,4a,4b,5,6,7,9,10,10a-dodecahydrophenanthrene-1-carboxylic acid	1.39927e+06	1.98705e+07	1.54438e+07	1.04453e+07	1.14361e+07	1.23808e+07	1.22378e+07	1.14207e+07	-0.0996981	0.890964	0.952427	0.174513
2-[(1R)-2-Hydroxy-1-[(4-hydroxy-3-methoxyphenyl)methyl]ethyl]-4-[(1E)-3-hydroxy-1-propen-1-yl]-6-methoxyphenyl 脦虏-D-glucopyranoside	999329	681128	959987	908426	1.43017e+06	3.62546e+06	880148	1.98802e+06	1.17551	0.256909	0.578341	0.17446
castasterone	4.65579e+06	1.31083e+07	3.86377e+06	6.66106e+06	1.00388e+07	9.43879e+06	7.20928e+06	8.71287e+06	0.273292	0.656645	0.832825	0.174422
6-Hydroxy-7-oxo-3a,12c-dihydro-7H-furo[3',2':4,5]furo[2,3-c]xanthen-8-yl hexopyranosiduronic acid	605807	407137	575960	1.52805e+06	2.36107e+06	511055	529634	1.46673e+06	1.46953	0.156802	0.462916	0.174109
(+)-Nootkatone	1.31916e+07	2.7616e+07	1.72596e+07	1.42372e+07	2.81101e+07	2.24746e+07	1.93557e+07	2.16073e+07	0.15876	0.721593	0.873583	0.174013
Aprobarbital	2.76648e+06	4.86394e+06	3.63139e+06	3.4048e+06	2.48504e+06	2.33608e+06	3.75394e+06	2.74197e+06	-0.453191	0.218706	0.537712	0.173935
Septentrionine	556173	1.78484e+06	1.62077e+06	484867	507836	416127	1.3206e+06	469610	-1.49165	0.0922457	0.373546	0.173912
Methyl Phenyl Disulfide	7.94632e+06	9.58621e+06	1.33459e+07	1.51372e+07	9.31848e+06	1.13483e+07	1.02928e+07	1.19346e+07	0.213517	0.521088	0.761549	0.173819
Gaultherin	862507	547743	2.47507e+06	279263	253184	421844	1.29511e+06	318097	-2.02553	0.178345	0.497582	0.173666
(4E)-5-Hydroxy-4-{(2E,4E,6R)-1-hydroxy-6-[(3R,4R,6R)-6-hydroxy-1,4,8-trimethyl-2,9-dioxabicyclo[3.3.1]non-7-en-3-yl]-4-methyl-2,4-heptadien-1-ylidene}-2,4-dihydro-3H-pyrrol-3-one	942096	484147	969524	1.32062e+06	959835	3.1655e+06	798589	1.81532e+06	1.1847	0.220549	0.540533	0.173576
Typhasterol	3.19853e+06	1.12607e+07	2.88285e+06	1.94675e+06	6.91286e+06	3.07042e+06	5.7807e+06	3.97668e+06	-0.539681	0.594878	0.797439	0.173547
Calcitriol	402201	530452	362130	737630	2.07175e+06	1.0727e+06	431594	1.29403e+06	1.58412	0.0996253	0.383201	0.173483
Adipic acid	5.49048e+06	2.56323e+06	2.94272e+06	3.43616e+06	2.80309e+06	1.4337e+06	3.66548e+06	2.55765e+06	-0.519182	0.367977	0.661109	0.173088
glutethimide	3.34432e+06	2.72915e+06	6.59442e+06	2.96262e+06	3.05262e+06	2.84786e+06	4.22263e+06	2.95436e+06	-0.515293	0.350374	0.651121	0.173069
Syringic acid	5.24571e+06	6.43962e+06	6.26649e+06	5.73128e+06	6.98048e+06	8.54885e+06	5.98394e+06	7.08687e+06	0.244054	0.285853	0.605488	0.173022
Hesperetin 7-glucoside	461113	598789	856615	2.10116e+06	1.88925e+06	639388	638839	1.54326e+06	1.27246	0.126976	0.422117	0.172884
quazolast	857889	976951	1.1905e+06	321894	391744	343124	1.00845e+06	352254	-1.51745	0.00273559	0.0797424	0.1727
dTDP-4-dehydro-2,3,6-trideoxy-alpha-D-glucose	4.29056e+06	1.40862e+06	7.89019e+06	6.46708e+06	5.88528e+06	5.76809e+06	4.52979e+06	6.04015e+06	0.41514	0.468386	0.722148	0.17258
1,2-dioleoyl-sn-glycero-3-phospho-N,N-dimethylethanolamine	1.23459e+06	1.75699e+06	957670	1.18119e+06	3.69396e+06	2.29933e+06	1.31642e+06	2.39149e+06	0.861292	0.231965	0.553247	0.172437
Proscillaridin	2.0888e+06	1.21634e+06	4.11822e+06	1.84529e+06	449357	1.64249e+06	2.47445e+06	1.31238e+06	-0.914924	0.294289	0.613069	0.172376
Oleoyl ethanolamide	2.24477e+07	7.82286e+06	2.01188e+07	1.94035e+07	1.66962e+07	1.36336e+07	1.67965e+07	1.65778e+07	-0.0189074	0.96608	0.987818	0.171917
Ibopamine	5.65026e+06	3.88321e+06	5.652e+06	689055	5.95659e+06	4.52047e+06	5.06182e+06	3.72204e+06	-0.443565	0.469569	0.72236	0.171862
(8Z,11Z,14Z)-Heptadecatrienal	1.30754e+07	2.57163e+07	1.47648e+07	1.60197e+07	2.88385e+07	1.54578e+07	1.78522e+07	2.01053e+07	0.171479	0.721897	0.873602	0.171735
3-{2-[(1R,4aS,5R,8aS)-6-hydroxy-5-(hydroxymethyl)-5,8a-dimethyl-2-methylidene-decahydronaphthalen-1-yl]ethyl}-2,5-dihydrofuran-2-one	3.45054e+06	1.87657e+06	2.02764e+06	899407	2.59087e+06	1.08448e+06	2.45158e+06	1.52492e+06	-0.68498	0.275188	0.594964	0.171578
4-[2-Amino-1-(1-hydroxycyclohexyl)ethyl]phenyl beta-D-glucopyranosiduronic acid	748674	1.09463e+06	1.01075e+06	1.0129e+06	1.36452e+06	3.63481e+06	951353	2.00408e+06	1.07489	0.272601	0.592908	0.171488
Ramosetron	1.37819e+06	1.34809e+06	5.26687e+06	1.51459e+06	544780	1.90799e+06	2.66438e+06	1.32245e+06	-1.01059	0.380546	0.665043	0.171253
MU2485000	274168	316014	242457	1.68318e+06	1.48018e+06	278536	277546	1.1473e+06	2.04744	0.118535	0.409416	0.171186
(2R)-1-(Phosphonooxy)-3-(tetradecanoyloxy)-2-propanyl (9Z,12Z)-9,12-octadecadienoate	1.80112e+07	3.05648e+07	1.17188e+07	1.79663e+07	2.09987e+07	1.58474e+07	2.00983e+07	1.82708e+07	-0.137531	0.76604	0.897269	0.171146
Linoelaidic Acid	7.82111e+06	1.65203e+07	7.47848e+06	1.5072e+07	1.4673e+07	7.36902e+06	1.06066e+07	1.23714e+07	0.222039	0.672495	0.844448	0.17114
Calotropin	3.85414e+06	5.6164e+06	4.48049e+06	4.72641e+06	3.09455e+06	3.02615e+06	4.65035e+06	3.6157e+06	-0.363063	0.244084	0.565295	0.171099
2,6-Di-iso-propylnaphthalene	1.03712e+07	2.20201e+07	1.09609e+07	6.95396e+06	3.06865e+07	1.3759e+07	1.44507e+07	1.71331e+07	0.245647	0.754493	0.891717	0.170747
Naltrexone	628745	683152	4.12697e+07	1.48791e+07	2.01215e+07	1.80858e+07	1.41939e+07	1.76955e+07	0.318113	0.80984	0.920107	0.170672
Gliclazide	190433	569798	3.60536e+07	5.71969e+06	8.76136e+06	1.27567e+07	1.22713e+07	9.07926e+06	-0.434638	0.804415	0.916349	0.170599
3-Formyl-6,6,7b-trimethyl-2,4,4a,5,6,7,7a,7b-octahydro-1H-cyclobuta[e]inden-2-yl 3-chloro-6-hydroxy-4-methoxy-2-methylbenzoate	1.62267e+07	1.1572e+07	1.80899e+07	1.35583e+07	1.75014e+07	1.98375e+07	1.52962e+07	1.69658e+07	0.149453	0.565286	0.781493	0.170441
Trimethylenetetraurea	800211	733814	1.66212e+06	144667	348055	388398	1.06538e+06	293707	-1.85892	0.0665822	0.318103	0.170318
(2R)-2-Hydroxy-3-(phosphonooxy)propyl (11Z,14E)-11,14-icosadienoate	5.74463e+06	666935	3.4744e+06	4.86239e+06	5.61744e+06	2.86726e+06	3.29532e+06	4.44903e+06	0.433071	0.530491	0.764442	0.170232
Acremoauxin A	1.12381e+06	1.54315e+06	2.03278e+06	795177	854784	805934	1.56658e+06	818632	-0.936331	0.0468351	0.263605	0.170182
Berberastine	6.00648e+06	6.77476e+06	8.27908e+06	6.82759e+06	6.82863e+06	3.57018e+06	7.02011e+06	5.74214e+06	-0.289905	0.372792	0.662433	0.170056
(Z)-N-(6-Amino-2-{(Z)-[(2,3-dihydroxyphenyl)(hydroxy)methylene]amino}-1-hydroxyhexylidene)serine	358754	465253	348791	1.59649e+06	448217	1.47112e+06	390933	1.17194e+06	1.58391	0.0994894	0.383201	0.16983
Myristamide	3.23911e+07	3.49863e+07	3.46397e+07	2.8384e+07	2.95686e+07	3.8922e+07	3.40057e+07	3.22916e+07	-0.0746184	0.643559	0.825934	0.169509
Diethyl malonate	5.22324e+07	3.82436e+07	4.27537e+07	4.14909e+07	4.39889e+07	4.49413e+07	4.44099e+07	4.34737e+07	-0.0307368	0.836396	0.935261	0.169436
ala-met	6.37241e+06	1.11591e+07	7.26824e+06	5.23913e+06	9.21003e+06	5.82066e+06	8.26659e+06	6.7566e+06	-0.290994	0.475868	0.729087	0.169281
enoxolone	3.19853e+06	1.12607e+07	2.70971e+06	1.94675e+06	6.91286e+06	3.07042e+06	5.72299e+06	3.97668e+06	-0.525205	0.609277	0.803789	0.169205
DINP	1.05445e+06	1.05145e+06	987851	2.13541e+06	2.57987e+06	987923	1.03125e+06	1.90107e+06	0.882413	0.140878	0.443574	0.168995
(+)-geniposide	560171	525226	357760	707362	2.55018e+06	972747	481053	1.4101e+06	1.55153	0.183587	0.504695	0.168787
O-[{2-[(Diaminomethylene)amino]ethoxy}(hydroxy)phosphoryl]serine	1.27551e+06	831447	1.20726e+06	555321	321001	481708	1.10474e+06	452677	-1.28716	0.01345	0.142248	0.168763
11-Cycloheptylundecanoic acid	2.24575e+06	3.18872e+06	2.48381e+06	2.45941e+06	5.59986e+06	3.30178e+06	2.63943e+06	3.78702e+06	0.520839	0.306699	0.625162	0.168177
Mequitazine	128846	166739	3.39655e+06	2.2296e+06	2.82124e+06	2.29345e+06	1.23071e+06	2.4481e+06	0.992169	0.330136	0.639378	0.168046
Estrane	3.77541e+06	7.64292e+06	1.76051e+07	1.4151e+07	1.30233e+07	8.82648e+06	9.67447e+06	1.20003e+07	0.310811	0.627071	0.81448	0.167891
Pixantrone	662623	1.4607e+06	858559	294216	279363	283191	993959	285590	-1.79924	0.0419904	0.250968	0.167588
(2E)-2-Tridecene-4,6,8-triyn-1-ol	8.9311e+06	7.1664e+06	2.97454e+07	1.29815e+07	1.24538e+07	1.26852e+07	1.5281e+07	1.27068e+07	-0.266131	0.74054	0.883203	0.167414
N',O'-DIACETYLFUSAROCHROMANONE	1.38942e+06	296562	2.91492e+06	370008	398403	825555	1.53363e+06	531322	-1.52929	0.26473	0.583177	0.167254
N(6)-OH-Me-Adenosine	143902	143606	6.23211e+06	162608	1.01308e+06	690463	2.17321e+06	622050	-1.80472	0.490289	0.740744	0.167077
Cucurbitacin A	7.68381e+06	1.18702e+07	7.36925e+06	1.02945e+07	1.16987e+07	8.85261e+06	8.97442e+06	1.02819e+07	0.196219	0.476743	0.729254	0.167069
N-Acetylserotonin sulfate	5.19952e+06	2.98317e+06	4.98525e+06	6.14148e+06	5.25884e+06	4.83018e+06	4.38931e+06	5.41017e+06	0.301677	0.273258	0.592908	0.167015
Sorbic acid	1.75385e+07	7.42759e+06	9.05981e+06	1.06945e+07	8.61655e+06	1.02731e+07	1.1342e+07	9.86141e+06	-0.201805	0.667401	0.841498	0.16688
Cilostazol	2.21277e+06	1.68243e+06	2.25089e+06	1.29122e+06	2.01933e+06	381943	2.0487e+06	1.23083e+06	-0.735075	0.18264	0.503382	0.166795
5-(2,4,5-Trihydroxybenzyl)dihydro-2(3H)-furanone	838423	2.55929e+06	1.36081e+06	835005	611427	738288	1.58617e+06	728240	-1.12306	0.170082	0.483736	0.166761
OXOGESTONE PHENPROPIONATE	3.79061e+06	6.00641e+06	3.99564e+06	9.2849e+06	8.49313e+06	1.12126e+06	4.59755e+06	6.29976e+06	0.454431	0.561757	0.778234	0.166646
2-Formylpyridine	5.15289e+06	2.90374e+06	3.25498e+06	2.13967e+06	1.08628e+06	4.39855e+06	3.77054e+06	2.5415e+06	-0.569091	0.364029	0.658689	0.166547
3-[(3-Hydroxynonanoyl)oxy]-4-(trimethylammonio)butanoate	4.9822e+06	1.01409e+07	1.94085e+06	4.19185e+06	4.34744e+06	4.10639e+06	5.68797e+06	4.21523e+06	-0.432304	0.571762	0.78436	0.166324
3-hydroxydodecanoylcarnitine	2.90783e+06	633823	2.44358e+06	2.41681e+06	3.45656e+06	2.97774e+06	1.99508e+06	2.95037e+06	0.564452	0.274979	0.594937	0.166297
etamiphylline	118442	207516	169385	627615	759542	902243	165114	763133	2.20847	0.00200199	0.0738477	0.16594
Chemotactic peptide	6.8679e+06	6.3046e+06	5.79215e+06	6.76288e+06	4.18027e+06	1.22558e+07	6.32155e+06	7.73298e+06	0.290747	0.588263	0.793916	0.165928
Octyl (4xi)-2-deoxy-2-[(Z)-(1-hydroxyethylidene)amino]-alpha-D-xylo-hexopyranoside	8.05954e+06	1.42988e+07	9.17376e+06	8.4867e+06	8.58437e+06	1.09482e+07	1.05107e+07	9.33976e+06	-0.170399	0.604012	0.801341	0.165898
lincomycin	1.71047e+07	2.49498e+06	7.91985e+06	1.2196e+07	7.11606e+06	5.18982e+06	9.17318e+06	8.16728e+06	-0.167566	0.842586	0.937961	0.165439
PG(16:1(9Z)/18:1(9Z))	1.65723e+07	1.8223e+07	1.16977e+07	1.89817e+07	8.27972e+06	1.39383e+07	1.54977e+07	1.37332e+07	-0.174381	0.65489	0.832073	0.165384
Sinefungin	2.48448e+06	5.13146e+06	4.93665e+06	4.16268e+06	1.05584e+06	4.02581e+06	4.1842e+06	3.08144e+06	-0.441344	0.451718	0.71222	0.165364
(+/-)-nicotine	1.24484e+06	387080	2.70056e+06	2.02974e+06	938030	5.05814e+06	1.44416e+06	2.6753e+06	0.889473	0.430437	0.697215	0.164938
Butabarbital	6.94324e+06	2.18371e+07	1.72614e+06	8.54591e+06	1.50192e+07	1.08785e+07	1.01688e+07	1.14812e+07	0.175119	0.845541	0.940214	0.164909
N~2~,N~6~-Bis(2,3-dihydroxybenzoyl)-L-lysine	2.62325e+06	2.06006e+06	2.02118e+06	1.21322e+06	474726	2.31277e+06	2.23483e+06	1.33357e+06	-0.744867	0.18797	0.506302	0.164563
Citreoviridin	760869	2.10021e+06	4.0668e+06	639183	1.65291e+06	1.19332e+06	2.30929e+06	1.1618e+06	-0.991084	0.316741	0.631605	0.164427
1-(Diisobutylamino)-3-(1,3-dimethyl-2,6-dioxo-2,3,6,7-tetrahydro-1H-purin-8-yl)-2-propanyl benzoate	738404	2.61349e+06	662929	3.40429e+06	3.35198e+06	686923	1.33827e+06	2.48106e+06	0.890585	0.357874	0.654132	0.164311
Ethyl methylphenylglycidate	6.23724e+06	2.04546e+07	8.7785e+06	1.50313e+07	1.30089e+07	9.56126e+06	1.18234e+07	1.25338e+07	0.0841767	0.886209	0.951186	0.163914
Rifapentine	1.06877e+06	2.90561e+06	512854	592647	546373	481493	1.49575e+06	540171	-1.46938	0.257178	0.578341	0.163791
Marbofloxacin	4.36775e+06	3.18157e+06	1.01726e+06	2.03587e+06	1.75864e+06	1.44583e+06	2.85553e+06	1.74678e+06	-0.70906	0.327811	0.639259	0.163256
6-Benzylaminopurine	373451	1.26124e+06	221500	3.89533e+06	953133	455756	618729	1.76807e+06	1.5148	0.363252	0.657675	0.162983
2P5MU968XW	1.66232e+06	7.537e+06	1.62576e+06	3.65816e+06	1.5714e+06	7.83626e+06	3.60836e+06	4.35527e+06	0.27142	0.795233	0.913079	0.162558
4-(4-Methoxyphenyl)-2-(4-pyridinyl)pyrimidine	518990	432471	6.81872e+06	485886	2.23877e+06	476628	2.59006e+06	1.0671e+06	-1.2793	0.525818	0.762613	0.162325
eriojaposide B	5.26765e+06	3.67194e+06	4.47527e+06	2.40305e+06	3.9897e+06	4.24812e+06	4.47162e+06	3.54696e+06	-0.334215	0.278571	0.598738	0.162296
2-benzyl-6-hydroxy-2-azabicyclo[2.2.2]octan-3-one	3.17069e+06	270510	8.95186e+06	4.73595e+06	1.80702e+06	1.10012e+07	4.13102e+06	5.84806e+06	0.501462	0.668662	0.841803	0.16214
turofexorate isopropyl	139037	159294	304777	1.27069e+06	136830	1.47724e+06	201036	961586	2.25796	0.144352	0.446128	0.162046
Benzyl 脦虏-primeveroside	786873	1.01731e+06	822680	361750	281547	263394	875621	302231	-1.53466	0.00179833	0.071673	0.161839
UD3357700	2.04114e+07	4.53899e+07	2.75005e+07	3.29146e+07	3.7587e+07	1.94616e+07	3.11006e+07	2.99877e+07	-0.0525711	0.909611	0.961344	0.161733
valganciclovir	800734	428704	1.27505e+06	912419	788633	4.1109e+06	834830	1.93732e+06	1.21451	0.378599	0.665043	0.161645
(1S,2S,4aR,7R,8aR)-1-[(3Z)-5-hydroxy-3-methylpent-3-en-1-yl]-2,5,5,8a-tetramethyl-decahydronaphthalene-2,7-diol	1.59579e+06	2.20507e+06	1.51414e+06	1.12389e+06	1.13635e+06	1.08568e+06	1.77167e+06	1.11531e+06	-0.667667	0.0397928	0.245228	0.161478
Propoxyphene	895397	1.4888e+06	1.66837e+06	2.18177e+06	2.28361e+06	1.7075e+06	1.35086e+06	2.05763e+06	0.607109	0.0736155	0.337045	0.161402
4-[2-(3-pyridyl)-4-quinolyl]morpholine	877304	1.12596e+06	3.74082e+07	1.04254e+07	1.13248e+07	8.52036e+06	1.31372e+07	1.00902e+07	-0.380702	0.814545	0.922684	0.161377
Estradiol enanthate	582934	602510	569654	691596	2.53834e+06	1.13089e+06	585033	1.45361e+06	1.31305	0.193965	0.510799	0.161368
(2R)-2-Hydroxy-3-(phosphonooxy)propyl (9Z)-9-tetradecenoate	863444	1.27384e+06	5.27368e+06	1.72186e+06	1.12377e+06	668012	2.47032e+06	1.17121e+06	-1.07669	0.417806	0.686671	0.161182
Adlupone	1.18381e+06	1.12361e+06	1.54139e+06	3.16631e+06	1.20413e+06	2.09112e+06	1.28294e+06	2.15385e+06	0.747472	0.208938	0.526955	0.161179
Bromopride	1.04215e+06	1.21472e+06	3.37541e+06	770890	185489	1.60155e+06	1.87743e+06	852642	-1.13875	0.297192	0.616151	0.161014
Phaseolin	1.5346e+06	1.44723e+06	1.47852e+06	754973	937417	1.05537e+06	1.48678e+06	915919	-0.698903	0.00330144	0.088815	0.161008
Bufotalin	2.29225e+06	322784	5.06265e+06	956334	1.56981e+06	1.64075e+06	2.55923e+06	1.38897e+06	-0.881698	0.447784	0.711285	0.160961
[3,4,6-Triacetoxy-5-(benzoyloxy)-1-cyclohexen-1-yl]methyl benzoate	450990	1.00972e+06	496991	424387	2.4594e+06	1.83562e+06	652566	1.57314e+06	1.26945	0.216566	0.535493	0.160857
Pamapimod	209496	83156.4	253562	1.07582e+06	376649	1.04963e+06	182071	834034	2.1956	0.049775	0.270958	0.160768
Pregnane-3,3-diol	3.85849e+06	2.89602e+06	4.17663e+06	2.7165e+06	4.87328e+06	225958	3.64371e+06	2.60525e+06	-0.48399	0.498502	0.744705	0.160464
3-(6-aminopurin-9-yl)nonan-2-ol	785502	3.49329e+06	1.13427e+06	958650	787910	789476	1.80435e+06	845345	-1.09387	0.323468	0.63581	0.160365
(2S)-4-Methyl-2-({[(3S,4S,5R)-2,3,4-trihydroxy-5-(hydroxymethyl)tetrahydro-2-furanyl]methyl}amino)pentanoic acid (non-preferred name)	3.25129e+06	8.13041e+06	4.13254e+06	4.82971e+06	3.08531e+06	4.48568e+06	5.17141e+06	4.13357e+06	-0.32317	0.550301	0.771323	0.160333
(1Z,3R,5E,8S,9S,10R)-N-[(Z)-2-(3-Chloro-4-hydroxyphenyl)vinyl]-2-ethoxy-3,9-dihydroxy-4-methoxy-6,8,10-trimethyl-7-oxo-5-tetradecenimidic acid	1.42021e+06	3.3661e+06	2.70422e+06	928141	2.16721e+06	1.59418e+06	2.49684e+06	1.56318e+06	-0.675624	0.238301	0.562896	0.160318
Ancymidol	7.02889e+06	1.7771e+07	4.42865e+06	7.61625e+06	1.02145e+07	6.99219e+06	9.74286e+06	8.2743e+06	-0.235707	0.744298	0.886194	0.160241
OQ1770000	1.85729e+06	3.92609e+06	1.86036e+06	1.93101e+06	1.392e+06	1.62929e+06	2.54791e+06	1.65077e+06	-0.626177	0.272997	0.592908	0.159961
ISOFENPHOS	1.27215e+06	1.08307e+07	2.73797e+06	1.59519e+06	4.65941e+06	4.69191e+06	4.94693e+06	3.64884e+06	-0.439097	0.700915	0.860585	0.159704
FC6D57000M	644683	449601	5.20572e+06	1.03585e+06	807941	525394	2.1e+06	789728	-1.41096	0.44846	0.711285	0.159557
3-(Acetylthio)hexyl acetate	4.65558e+06	2.61471e+06	3.40493e+06	3.2263e+06	5.4485e+06	4.98207e+06	3.55841e+06	4.55229e+06	0.355361	0.331593	0.64015	0.159457
(1S,2R,7R,8R,11R,12R)-12-Methyl-6-methylene-17-oxa-14-azahexacyclo[10.6.3.1~5,8~.0~1,11~.0~2,8~.0~14,18~]docos-7-yl acetate	1.22254e+06	1.79954e+06	1.67206e+06	1.59525e+06	1.58754e+06	4.50864e+06	1.56471e+06	2.56381e+06	0.712391	0.369123	0.661652	0.159449
Ergine	287377	470286	5.75292e+07	1.90332e+07	1.58113e+07	1.34469e+07	1.9429e+07	1.60971e+07	-0.271407	0.870118	0.947712	0.159382
(3S,6S,9S,15aR)-9-[(2S)-2-Butanyl]-6-[(1-methoxy-1H-indol-3-yl)methyl]-3-octyloctahydro-2H-pyrido[1,2-a][1,4,7,10]tetraazacyclododecine-1,4,7,10(3H,12H)-tetrone	274098	125515	218244	292954	1.00063e+06	1.57263e+06	205952	955404	2.2138	0.114636	0.407888	0.159258
Methyl stearate	1.95416e+07	3.09448e+07	2.72517e+07	2.01692e+07	2.66926e+07	2.58067e+07	2.59127e+07	2.42228e+07	-0.0972899	0.68948	0.855584	0.159228
propranolol	1.93634e+06	1.54816e+06	868178	1.50446e+06	2.40889e+06	3.01182e+06	1.45089e+06	2.30839e+06	0.669945	0.186114	0.506302	0.159212
(6Z,9cis,9'cis,13cis,13'cis,15cis)-3'-Hydroxy-4,5,7',8'-tetradehydro-5,8-dihydro-beta,beta-carotene-3,8-dione	218247	192527	649210	768550	2.79416e+06	338945	353328	1.30055e+06	1.88004	0.286782	0.606185	0.159107
lecimibide	2.17824e+07	1.07837e+07	1.81502e+07	1.78287e+07	1.80573e+07	1.51002e+07	1.69054e+07	1.69954e+07	0.00765697	0.979994	0.991094	0.159093
Cinncassiol D2	1.82143e+07	3.53644e+07	2.49583e+07	2.70346e+07	3.11862e+07	2.37098e+07	2.6179e+07	2.73102e+07	0.0610311	0.845343	0.940214	0.158747
Eluxadoline	761772	1.85664e+06	563613	336535	326508	271058	1.06067e+06	311367	-1.76829	0.136206	0.436194	0.158096
N,O-DIDESMETHYLVENLAFAXINE-GLUCURONIDE	811485	324802	1.23153e+06	1.38237e+06	423277	3.55844e+06	789272	1.78803e+06	1.17977	0.358604	0.654344	0.157809
benzylsuccinic acid	1.73418e+06	8.91908e+06	6.76382e+06	6.73179e+06	7.20647e+06	6.79601e+06	5.8057e+06	6.91142e+06	0.251513	0.63168	0.818025	0.157568
13(2)-carboxypyropheophorbide a	1.3891e+06	1.50352e+06	1.9921e+06	1.05128e+06	1.32713e+06	432213	1.62824e+06	936875	-0.797386	0.0988916	0.383201	0.157461
2-oxospirilloxanthin	917307	870800	410759	2.68366e+06	1.11179e+06	974656	732956	1.59003e+06	1.11726	0.208125	0.525779	0.157396
Benfluorex	285732	280068	8.45327e+06	1.14175e+06	1.21572e+06	1.71552e+06	3.00636e+06	1.35766e+06	-1.14689	0.578398	0.787401	0.157294
Rifamycin W	391287	391210	326333	721083	1.4523e+06	847051	369610	1.00681e+06	1.44572	0.0482965	0.267441	0.157263
3-(2,3-Dihydroxy-3-methylbutyl)-4-methoxy-1-methyl-2(1H)-quinolinone	963272	2.26215e+06	1.91975e+06	1.15342e+06	1.10545e+06	576655	1.71506e+06	945174	-0.859605	0.148134	0.449598	0.157249
Isradipine	372907	422822	3.55695e+06	360786	351488	364140	1.45089e+06	358805	-2.01567	0.358313	0.654207	0.157032
acemetacin	768655	6.48205e+06	5.52991e+06	9.43716e+06	2.32047e+06	4.38764e+06	4.26021e+06	5.38176e+06	0.337155	0.704797	0.862209	0.156844
a Jasmonoyl-glutamine	917534	2.45699e+06	2.55582e+06	1.38349e+06	1.77807e+06	6.17196e+06	1.97678e+06	3.11117e+06	0.654304	0.523261	0.762029	0.156527
Tetramethrin	2.0259e+06	2.42279e+06	2.74865e+06	1.61561e+06	2.11659e+06	1.44314e+06	2.39911e+06	1.72511e+06	-0.47581	0.0812141	0.355447	0.156501
Xaliproden	882008	885039	7.71804e+06	1.41531e+06	1.6595e+06	1.86695e+06	3.16169e+06	1.64726e+06	-0.940634	0.543197	0.766456	0.156321
N-Docosanoylglycine	5.6902e+06	4.85889e+06	7.5845e+06	6.17341e+06	6.61157e+06	1.79864e+06	6.04453e+06	4.86121e+06	-0.314315	0.532736	0.764792	0.156235
BITOLTEROL	826863	3.83483e+06	1.2868e+06	7.45594e+06	1.91955e+06	759492	1.98283e+06	3.37833e+06	0.768746	0.571646	0.78436	0.156196
Pinolenic acid ethyl ester	8.31783e+06	1.05515e+07	6.46445e+06	8.36785e+06	1.06457e+07	9.80887e+06	8.4446e+06	9.60747e+06	0.186127	0.439453	0.704661	0.156189
(4-methoxyphenyl)(4-phenyl-3-quinolinyl)methanone	187131	188453	1.53814e+07	2.0468e+06	2.9547e+06	4.41561e+06	5.25232e+06	3.13904e+06	-0.742633	0.70048	0.860585	0.156014
Pitrazepin	565992	1.77818e+06	2.68748e+06	340850	1.11543e+06	863200	1.67722e+06	773159	-1.11723	0.239909	0.565073	0.155974
avitriptan	1.52429e+07	1.20857e+07	1.4319e+07	1.4218e+07	1.78639e+07	7.20899e+06	1.38825e+07	1.3097e+07	-0.0840376	0.821635	0.927247	0.155893
ARTOCARPIN	3.35385e+07	3.02963e+07	3.82801e+07	3.03677e+07	4.20104e+07	2.89756e+07	3.40383e+07	3.37846e+07	-0.0107956	0.959859	0.984896	0.155892
Atazanavir	384004	378349	460273	1.52412e+06	865950	751089	407542	1.04705e+06	1.36131	0.0576012	0.29079	0.15588
Cyclohexyl{(3S)-3-[5-(trifluoromethyl)-1H-benzimidazol-2-yl]-1-pyrrolidinyl}methanone	239774	330933	3.13648e+07	6.35943e+06	6.46169e+06	1.11217e+07	1.06452e+07	7.98092e+06	-0.415571	0.811827	0.921673	0.155571
azolimine	449887	548958	4.71203e+06	735941	432759	867944	1.90362e+06	678882	-1.48752	0.434187	0.699549	0.155396
Carteolol	1.40864e+06	2.39283e+06	2.19489e+06	4.41456e+06	1.18597e+06	3.18613e+06	1.99879e+06	2.92889e+06	0.551227	0.399669	0.676577	0.155082
3-Isopropyl-4a,8a-dimethyl-5-oxodecahydro-2-naphthalenyl acetate	8.83403e+06	2.63601e+06	8.61578e+06	7.46764e+06	9.76744e+06	5.15433e+06	6.69527e+06	7.46313e+06	0.156639	0.767657	0.898467	0.155057
(3aS,4R,9R,10aS)-2-Amino-5,10,10-trihydroxy-4-(hydroxymethyl)-6-imino-3a,4,5,6,9,10-hexahydro-1H,8H-pyrrolo[1,2-c]purin-9-yl hydrogen sulfate	2.10812e+06	992536	3.4551e+06	1.52385e+06	1.2878e+06	1.12822e+06	2.18525e+06	1.31329e+06	-0.734613	0.293189	0.612463	0.154167
Harpagoside	811631	1.05912e+06	2.73528e+06	2.5044e+06	1.99696e+06	2.68271e+06	1.53534e+06	2.39469e+06	0.641278	0.249357	0.571231	0.153915
Demethoxyencecalin	7.6048e+06	6.11846e+06	1.05751e+07	6.61047e+06	3.83261e+06	9.79804e+06	8.09946e+06	6.74704e+06	-0.263571	0.566021	0.781796	0.153836
(2R)-2,3-Dihydroxypropyl nonadecanoate	2.23449e+07	2.18066e+07	2.68659e+07	1.65147e+07	2.57302e+07	2.38709e+07	2.36725e+07	2.20386e+07	-0.10318	0.640452	0.824449	0.153502
Tanespimycin	4.01082e+06	3.06965e+06	7.21745e+06	5.67266e+06	2.74592e+06	1.96173e+06	4.76597e+06	3.46011e+06	-0.461955	0.482479	0.735865	0.15326
bencyclane	889116	2.19523e+06	807351	848867	4.57045e+06	1.82319e+06	1.29723e+06	2.41417e+06	0.896091	0.405197	0.681442	0.153246
1-O-[4-(1H-Indol-3-yl)butanoyl]-beta-D-glucopyranose	2.45411e+06	2.15915e+06	4.59096e+06	2.38396e+06	2.37659e+06	8.32546e+06	3.06808e+06	4.362e+06	0.507655	0.57542	0.786249	0.15313
fagaramide	545253	484720	5.65621e+06	1.9026e+06	3.90245e+06	5.04649e+06	2.22873e+06	3.61718e+06	0.698645	0.514663	0.757121	0.153113
(3beta)-20-Oxopregna-5,7,9(11)-triene-3,21-diyl diacetate	1.21612e+06	1.14367e+06	1.08712e+06	2.47046e+06	1.45226e+06	1.55456e+06	1.14897e+06	1.82576e+06	0.668156	0.106381	0.394698	0.153015
Pirisudanol	277183	373439	178887	1.33343e+06	1.01013e+06	417214	276503	920256	1.73474	0.0786301	0.348713	0.152919
Montanol	3.17169e+06	1.03188e+06	1.88981e+06	5.12973e+06	1.06725e+06	3.42811e+06	2.03112e+06	3.20836e+06	0.659559	0.426687	0.694857	0.152801
3,5,6-Trihydroxy-1,2,4-cyclohexantriyltris[dihydrogen-(phosphat)]	539323	394657	352658	2.72509e+06	937096	355827	428879	1.33934e+06	1.64288	0.271936	0.592908	0.152682
persin	7.12633e+06	1.18676e+07	4.05287e+06	1.09972e+07	5.20624e+06	9.45162e+06	7.68227e+06	8.55168e+06	0.154675	0.776082	0.903152	0.152615
Phenothrin	132283	190397	178062	362593	1.50996e+06	680242	166914	850930	2.34993	0.11649	0.407888	0.152184
(2R)-1-(Octanoyloxy)-3-(phosphonooxy)-2-propanyl myristate	249117	373707	274135	750857	1.53091e+06	569778	298986	950516	1.66863	0.0935473	0.375901	0.152101
Glycol stearate	565374	377673	599265	467491	1.06568e+06	2.49745e+06	514104	1.34354e+06	1.38591	0.243035	0.565295	0.151909
rac-Etomidate	541526	657906	2.17839e+06	1.52011e+06	613706	4.30084e+06	1.12594e+06	2.14488e+06	0.92977	0.453401	0.712308	0.151901
1-(3-hydroxy-3-methylpent-4-en-1-yl)-2,5,5,8a-tetramethyl-decahydronaphthalen-2-ol	891886	770598	736818	1.22264e+06	746511	2.89492e+06	799767	1.62136e+06	1.01955	0.276854	0.596437	0.151899
(2E)-hexadecenoylcarnitine	2.33969e+06	3.92677e+06	458016	869865	2.07829e+06	620695	2.24149e+06	1.18962e+06	-0.913964	0.39269	0.672459	0.151566
(3E)-3-Nonen-2-one	7.93422e+06	1.73571e+07	7.61603e+06	1.32288e+07	1.34256e+07	980748	1.09691e+07	9.21173e+06	-0.251904	0.752867	0.891717	0.151529
(3alpha,4beta,8alpha)-4,15-Diacetoxy-3-hydroxy-12,13-epoxytrichothec-9-en-8-yl butyrate	424378	1.00108e+06	2.03805e+06	216839	286293	638245	1.1545e+06	380459	-1.60146	0.189177	0.507096	0.151461
2-[(5Z)-5-tetradecenyl]cyclobutanone	3.50653e+07	3.67214e+07	5.22398e+07	4.4736e+07	5.42918e+07	2.87617e+07	4.13422e+07	4.25965e+07	0.04312	0.898579	0.956022	0.151453
(1S,4R,10R,11S,13R,15S,16R,17R,21R)-5,5,10,13,15-Pentamethyl-7,14,18-trioxo-6,19-dioxahexacyclo[13.6.1.0~1,11~.0~4,10~.0~13,21~.0~17,21~]docos-8-en-16-yl acetate	1.35905e+06	1.30194e+06	727249	2.8017e+06	1.3267e+06	1.56935e+06	1.12941e+06	1.89925e+06	0.749857	0.197913	0.516348	0.151361
N-Undecanoylglycine	7.28253e+06	1.48094e+07	5.19815e+06	1.09515e+07	1.07012e+07	552110	9.09668e+06	7.4016e+06	-0.297503	0.725569	0.874806	0.151343
Flibanserin	7.94345e+06	4.35094e+06	1.38043e+07	9.58789e+06	5.67661e+06	1.55406e+07	8.69957e+06	1.02684e+07	0.23919	0.713344	0.868344	0.151264
2,3,14,20-Tetrahydroxy-22,23-epoxyergost-7-en-6-one	5.00452e+06	1.61122e+06	5.23279e+06	4.51377e+06	4.73579e+06	5.68784e+06	3.94951e+06	4.97913e+06	0.33422	0.447972	0.711285	0.151168
2,3-Dihydroxypropyl stearate	1.37446e+06	485836	1.55896e+06	496113	716624	300183	1.13975e+06	504307	-1.17635	0.145722	0.448114	0.151004
Dibenzylmethane	3.65388e+06	1.64921e+07	6.37971e+06	7.42501e+06	9.79126e+06	9.82071e+06	8.84189e+06	9.01233e+06	0.0275449	0.967935	0.988467	0.150873
PD123319	4.65502e+06	1.19253e+06	2.36932e+06	1.45647e+06	3.02807e+06	1.36327e+06	2.73896e+06	1.94927e+06	-0.490692	0.530374	0.764442	0.150818
MFCD01661602	1.50213e+07	1.28061e+07	1.41348e+07	1.99713e+07	1.70188e+07	874200	1.39874e+07	1.26214e+07	-0.148257	0.830235	0.9314	0.150808
Dobutamine	291191	258323	636793	1.0042e+06	1.07263e+06	760546	395436	945791	1.25808	0.0231514	0.187002	0.150774
N-(2,2,4,4-Tetramethyl-3-thietanyl)alaninamide	1.05434e+06	1.30574e+06	4.80874e+06	3.95153e+06	3.60843e+06	3.02359e+06	2.38961e+06	3.52785e+06	0.562015	0.41116	0.683537	0.150707
MDMA	2.39821e+07	1.64621e+07	2.54578e+07	2.16388e+07	2.44189e+07	1.97319e+07	2.19673e+07	2.19299e+07	-0.0024637	0.990932	0.995534	0.149831
Melosatin A	8.58297e+06	7.91246e+06	3.18221e+06	6.46344e+06	1.18767e+07	5.30233e+06	6.55921e+06	7.88083e+06	0.264825	0.643467	0.825934	0.149817
carbazeran	3.30905e+06	1.45577e+06	295248	1.32678e+06	462646	395051	1.68669e+06	728161	-1.21187	0.359768	0.655274	0.149708
dazopride	662623	1.4607e+06	678354	332980	316171	320502	933891	323218	-1.53075	0.0813475	0.355447	0.149608
1H-Benzimidazol-5-ol	4.23556e+06	4.60608e+06	3.20472e+07	1.40206e+07	1.78942e+07	1.67912e+07	1.36296e+07	1.62353e+07	0.252394	0.792822	0.913079	0.149606
isoetarine	696901	1.13357e+06	1.94092e+06	1.62898e+06	2.30881e+06	1.98834e+06	1.25713e+06	1.97538e+06	0.651989	0.157726	0.463744	0.149463
Alprenolol	819129	684511	6.35338e+06	3.65021e+06	4.33832e+06	3.90096e+06	2.61901e+06	3.96316e+06	0.597634	0.513793	0.756576	0.149455
1-arachidonoyl-sn-glycerol 3-phosphate	2.2136e+06	2.72968e+06	3.73102e+06	1.95523e+06	2.44684e+06	2.02005e+06	2.89144e+06	2.14071e+06	-0.4337	0.186464	0.506302	0.149263
3,5,6-Indolinetriol	3.21348e+07	3.32844e+07	4.12737e+07	4.11914e+07	3.14508e+07	3.85088e+07	3.55643e+07	3.70503e+07	0.0590559	0.734519	0.880087	0.149188
N1-(2-METHOXY-4-METHYLBENZYL)-N2-(2-(PYRIDIN-2-YL)ETHYL)OXALAMIDE	925395	1.44022e+06	1.42512e+07	4.66461e+06	3.69521e+06	2.44593e+06	5.53895e+06	3.60192e+06	-0.620846	0.682893	0.850877	0.148893
3,4-Dimethoxybenzyl alcohol	2.31509e+07	7.2167e+06	1.95333e+07	1.53337e+07	1.37912e+07	1.97889e+07	1.66336e+07	1.63046e+07	-0.0288234	0.952099	0.983688	0.148792
3-Thiohexyl acetate	1.00551e+06	432444	1.07382e+06	389692	238251	215749	837258	281231	-1.57392	0.0575469	0.29079	0.148701
2,5-Dihydroxy-3-[(2E,6E,10E)-3,7,11,15-tetramethyl-2,6,10,14-hexadecatetraen-1-yl]-1,4-benzoquinone	4.22232e+06	2.67943e+06	1.58558e+06	2.24402e+06	2.79369e+06	801055	2.82911e+06	1.94625e+06	-0.539648	0.413567	0.684505	0.148657
1,2-Benzenediol, 4-(3-(3,5-dihydroxyphenyl)-2,3-dihydro-6-hydroxy-4-(2-(4-hydroxyphenyl)ethenyl)-2-benzofuranyl)-	929745	445841	1.14233e+06	280165	326218	252602	839304	286329	-1.55152	0.0558729	0.287333	0.148656
(3aR,4R,6E,9S,10Z,11aR)-9-Acetoxy-6,10-dimethyl-3-methylene-2-oxo-2,3,3a,4,5,8,9,11a-octahydrocyclodeca[b]furan-4-yl (2E)-4-hydroxy-2-({[(2E)-2-(hydroxymethyl)-2-butenoyl]oxy}methyl)-2-butenoate	470601	618714	473533	904728	833312	1.52646e+06	520949	1.08817e+06	1.06268	0.0656624	0.314844	0.148605
(2S)-3-[(5Z,8Z,11Z,14Z,17Z)-5,8,11,14,17-Icosapentaenoyloxy]-1,2-propanediyl (4Z,7Z,10Z,13Z,16Z,19Z,4'Z,7'Z,10'Z,13'Z,16'Z,19'Z)bis(-4,7,10,13,16,19-docosahexaenoate)	517407	619956	530830	447145	2.17752e+06	1.32601e+06	556064	1.31689e+06	1.24381	0.203163	0.523283	0.148527
Megestrol	949541	3.22561e+06	2.55874e+06	4.56167e+06	3.95775e+06	1.38618e+06	2.24463e+06	3.30186e+06	0.556803	0.422718	0.691742	0.148488
DAMGO	6.92594e+06	2.70018e+06	2.23915e+06	2.58119e+06	3.6073e+06	2.74104e+06	3.95509e+06	2.97651e+06	-0.410087	0.556013	0.775001	0.148396
2-Butylfuran	1.00412e+07	1.3929e+07	1.01682e+07	9.27335e+06	2.02641e+07	9.33408e+06	1.13794e+07	1.29572e+07	0.187321	0.704361	0.862101	0.148351
(2R)-1-[(Hydroxy{[(1s,3R)-2,3,4,5,6-pentahydroxycyclohexyl]oxy}phosphoryl)oxy]-3-(stearoyloxy)-2-propanyl (5Z,8Z,11Z,14Z)-5,8,11,14-icosatetraenoate	936952	2.15895e+06	5.28686e+06	422822	1.60227e+06	2.79809e+06	2.79425e+06	1.60773e+06	-0.79744	0.463578	0.720373	0.148302
(4S)-4-[(11-Carboxyundecanoyl)oxy]-4-(trimethylammonio)butanoate	1.49454e+06	5.63166e+06	4.68684e+06	2.62913e+06	2.12101e+06	4.25941e+06	3.93768e+06	3.00318e+06	-0.390853	0.543197	0.766456	0.148274
(2E)-3-(3,4-Dimethoxyphenyl)-N-[2-(3,4-dimethoxyphenyl)-2-hydroxyethyl]acrylamide	727056	611391	9.5493e+06	1.29549e+06	1.74716e+06	3.06159e+06	3.62925e+06	2.03475e+06	-0.834822	0.624026	0.812421	0.148202
Pidotimod	1.19045e+06	932114	4.87291e+06	1.43624e+06	1.12017e+06	1.1307e+06	2.33182e+06	1.22904e+06	-0.923932	0.436509	0.702167	0.148134
BV8058500	2.4149e+06	759442	1.61051e+06	916540	901736	933007	1.59495e+06	917094	-0.798369	0.229172	0.54948	0.147998
Dodecenoic acid	6.62331e+06	4.92871e+06	6.27577e+06	2.80666e+06	4.28669e+06	7.3001e+06	5.9426e+06	4.79782e+06	-0.308716	0.465187	0.720373	0.147993
Nigakilactone E	340921	1.09029e+06	407291	1.56375e+06	1.42123e+06	781573	612833	1.25552e+06	1.03472	0.131223	0.426411	0.147941
val-arg	112019	119277	543807	1.34325e+06	1.02666e+06	357888	258368	909265	1.81528	0.114629	0.407888	0.147926
Cortisol sulfate	2.67988e+06	374799	1.1624e+06	390566	998807	612931	1.40569e+06	667435	-1.07458	0.350703	0.651121	0.147837
10-deacetyl-2-debenzoylbaccatin III	801913	791701	7.06722e+06	2.82235e+06	4.98917e+06	5.11797e+06	2.88694e+06	4.30983e+06	0.578088	0.556241	0.775001	0.147606
4-(2-Aminophenyl)-2,4-dioxobutanoic acid	2.97345e+07	4.01885e+07	4.34995e+07	4.19326e+07	3.47462e+07	3.86177e+07	3.78075e+07	3.84322e+07	0.0236411	0.899388	0.956212	0.147488
Amylose	245405	409683	262815	1.19456e+06	697155	648517	305968	846746	1.46855	0.0411497	0.250968	0.147166
Anisomycin	363594	2.31289e+06	825508	399246	460776	365412	1.16733e+06	408478	-1.51488	0.266922	0.586299	0.146724
O-pentadecanoylcarnitine	1.25233e+06	5.39796e+06	3.76881e+06	2.62717e+06	2.88936e+06	1.89698e+06	3.47304e+06	2.47117e+06	-0.491004	0.465045	0.720373	0.146535
6-deoxocastasterone	3.87293e+06	1.37084e+06	1.53802e+06	1.52173e+06	897064	1.7375e+06	2.2606e+06	1.38543e+06	-0.706369	0.35936	0.654934	0.146495
Oxyphencyclimine	1.59939e+07	2.22003e+07	1.30814e+07	1.22877e+07	2.46844e+07	1.99253e+07	1.70919e+07	1.89658e+07	0.150091	0.698592	0.859827	0.146376
N-DesmethylZolmitriptan	3.81258e+06	3.50008e+06	1.4205e+06	3.11322e+06	4.74915e+06	3.68098e+06	2.91105e+06	3.84778e+06	0.402486	0.352338	0.652742	0.146373
Methyl 11-(6-oxabicyclo[3.1.0]hex-2-yl)undecanoate	2.90022e+06	5.10866e+06	3.57466e+06	3.81295e+06	2.89319e+06	2.33604e+06	3.86118e+06	3.01406e+06	-0.357334	0.33992	0.645934	0.145946
TI1090000	2.4547e+07	1.48629e+07	1.89956e+07	2.12571e+07	1.91059e+07	1.62908e+07	1.94685e+07	1.88846e+07	-0.0439322	0.862071	0.944899	0.145889
MFCD03094680	1.97814e+06	2.58585e+06	2.95154e+06	4.36315e+06	2.79044e+06	2.71767e+06	2.50518e+06	3.29042e+06	0.39336	0.265576	0.584191	0.145584
Medifoxamine	3.8359e+06	3.1303e+06	3.40544e+06	4.66408e+06	3.59537e+06	4.10879e+06	3.45721e+06	4.12275e+06	0.253996	0.146996	0.449295	0.145485
Flunarizine	4.40085e+07	2.7156e+07	3.16287e+07	3.33503e+07	3.35257e+07	3.67772e+07	3.42644e+07	3.4551e+07	0.0120182	0.958381	0.98438	0.145465
streptothricin F acid	1.67666e+06	2.42815e+06	1.50924e+06	2.24512e+06	1.65695e+06	4.03817e+06	1.87135e+06	2.64675e+06	0.50014	0.370824	0.662066	0.14537
DOA	5.68293e+06	1.5191e+07	4.16096e+06	1.46076e+07	4.57889e+06	2.48527e+06	8.34496e+06	7.22391e+06	-0.208125	0.836455	0.935261	0.145148
Clinofibrate	993265	680665	782874	3.60801e+06	913612	800101	818935	1.77391e+06	1.11511	0.358931	0.654548	0.145095
Acevaltrate	3.27284e+06	9.00298e+06	1.66023e+07	9.61468e+06	6.74524e+06	1.55244e+07	9.62603e+06	1.06281e+07	0.142871	0.839776	0.937409	0.144413
Buspirone	377645	476249	695023	1.29186e+06	757091	1.06068e+06	516305	1.03654e+06	1.00548	0.0452966	0.256935	0.144359
伪-Linolenoyl Ethanolamide	1.50563e+07	1.21184e+07	3.06968e+07	9.96986e+06	2.49374e+07	1.86366e+07	1.92905e+07	1.78479e+07	-0.112129	0.851305	0.941958	0.144348
Asperlicin	936707	870437	532168	278425	330453	257417	779770	288765	-1.43315	0.0181164	0.16088	0.144277
(+/-)-pantetheine	89076.7	97290.8	109084	951490	644032	299082	98483.7	631535	2.68091	0.0474677	0.265767	0.143755
(+/-)-Coniine	4.81294e+06	3.84007e+06	3.9904e+06	3.9012e+06	4.7736e+06	1.50745e+06	4.21447e+06	3.39408e+06	-0.31233	0.467159	0.721263	0.143683
(2R)-1-(Octanoyloxy)-3-(phosphonooxy)-2-propanyl laurate	376817	378220	429461	564326	2.29803e+06	574465	394833	1.14561e+06	1.5368	0.262724	0.582652	0.143661
Lachnophyllum ester	5.36943e+06	2.24072e+07	6.38244e+06	1.2e+07	1.52205e+07	6.08776e+06	1.13863e+07	1.11027e+07	-0.0363886	0.965329	0.987818	0.143552
Lusitanicoside	2.49001e+06	2.67698e+06	2.01881e+06	999587	481533	3.11968e+06	2.39527e+06	1.5336e+06	-0.643264	0.358056	0.654132	0.143444
Cyamemazine	223588	553477	208746	576462	954658	996305	328604	842475	1.35829	0.0422782	0.250968	0.143424
Idanpramine	1.30228e+06	981859	3.69293e+06	1.12743e+06	1.13843e+06	1.04632e+06	1.99236e+06	1.10406e+06	-0.851659	0.357903	0.654132	0.143253
3-[2-(Hydroxymethyl)-4-methoxyphenyl]-6-methoxy-4-oxo-3,4-dihydro-1(2H)-quinazolinecarbaldehyde	1.45553e+06	1.09835e+06	1.10849e+06	807302	715257	716315	1.22079e+06	746292	-0.710007	0.0173696	0.160095	0.143213
4'-Hydroxy-3'-prenylacetophenone	1.08846e+07	1.76835e+07	5.4178e+06	1.37322e+07	1.40896e+07	9.97995e+06	1.13286e+07	1.26006e+07	0.153519	0.75362	0.891717	0.143128
5-(5-Methyl-2-furyl)-2,3-dihydro-1H-pyrrolizine	3.26941e+07	2.59259e+07	3.08983e+07	2.98174e+07	3.15469e+07	2.77625e+07	2.98394e+07	2.97089e+07	-0.0063219	0.9575	0.98438	0.1431
(3S)-3-(Pentanoyloxy)-4-(trimethylammonio)butanoate	6.38996e+06	2.42374e+07	1.86468e+07	2.07829e+07	1.9658e+07	1.13318e+07	1.64247e+07	1.72576e+07	0.0713592	0.897246	0.955947	0.142959
3,4-dihydroxyphenylacetic acid	1.16635e+07	1.27973e+07	1.26025e+07	1.55006e+07	9.24424e+06	1.5035e+07	1.23544e+07	1.32599e+07	0.102046	0.680454	0.850534	0.142925
Diflucortolone	5.41748e+06	2.78894e+06	1.27938e+06	2.35904e+06	3.83773e+06	594626	3.16193e+06	2.2638e+06	-0.482062	0.588696	0.793916	0.142853
3-{1-Hydroxy-2-[13-hydroxy-13-(hydroxymethyl)-8-methylpodocarpan-14-yl]ethyl}-5-oxo-2,5-dihydro-2-furanyl (2E)-3-phenylacrylate	412013	1.66634e+06	1.02199e+06	337593	428710	450303	1.03345e+06	405535	-1.34956	0.159414	0.463819	0.142829
[truncated: 1,033 more rows]

## Sheet: Fig 6d raw data 
Raw data for metabolic pathway enrichment analysis
Pathway_name	Impact	P value	Compound_name	Count
Plant hormone signal transduction	0.25	0.0028	trans-Zeatin/ gibberellin A1/ Gibberellin A4	3
Efferocytosis	0.2222	0.0112	S-Adenosyl-L-methionine/ (-)-Prostaglandin E1/ PS(18:0/22:5(7Z,10Z,13Z,16Z,19Z))/ LysoPC(18:3(9Z,12Z,15Z))	4
Sulfur relay system	0.1818	0.014	S-Adenosyl-L-methionine/ Thiamine	2
Oxidative phosphorylation	0.125	0.0161	coenzyme Q2/ dCt	2
Flavone and flavonol biosynthesis	0.1346	0.0197	Quercetin/ Luteolin/ isoquercetin/ Rutin/ Kaempferol/ Trifolin	6
Lysine biosynthesis	0.3028	0.0199	L-Lysine/ L-Aspartate-semialdehyde/ meso-Diaminopimelate/ N-Succinyl-L,L-2,6-diaminopimelate	4
Benzoxazinoid biosynthesis	0.1111	0.0232	DIBOA/	1
One carbon pool by folate	0.4414	0.0311	Tetrahydrofolic acid/	1
Linoleic acid metabolism	0.0968	0.0375	Arachidonic acid/ Dihomo-gamma-linolenic acid/ 9-Oxo-ODE	3
Biotin metabolism	0.0818	0.0502	L-Lysine/ Biotin/ Biocytin	3
Brassinosteroid biosynthesis	0.1786	0.0588	Typhasterol/ castasterone/ a Jasmonoyl-glutamine	3
Zeatin biosynthesis	0.0247	0.0787	S-Adenosyl-L-methionine/ trans-Zeatin/ (+/-)-Camphor/ 9-ribosylzeatin	4
Phenylalanine metabolism	0.28	0.0932	L-Phenylalanine/ Phenylglyoxylic acid/ DL-Phenylalanine/ Phenethylamine/ Phenylethyl alcohol	5
Aminoacyl-tRNA biosynthesis	0.0984	0.1102	L-Lysine/ L-Phenylalanine/ Tetrahydrofolic acid/ L-(+)-Leucine/ (+/-)-Eucalyptol	5
Phenylalanine, tyrosine and tryptophan biosynthesis	0.0039	0.1358	L-Phenylalanine/ Protocatechuic acid/ L-Aspartate-semialdehyde	3
Sphingolipid metabolism	0.2624	0.1578	Ceramide (d18:1/22:0)/ D-Sphingosine/ Phytosphingosine	3
Glycine, serine and threonine metabolism	0.0533	0.1948	Tetrahydrofolic acid/ Aminolevulinic acid/ L-Aspartate-semialdehyde/ PS(18:0/22:5(7Z,10Z,13Z,16Z,19Z))	4
Phenylpropanoid biosynthesis	0.1002	0.2413	L-Phenylalanine/ (E)-p-coumaric acid/ Cinnamaldehyde/ (E)-Ferulic acid/ Sinapyl alcohol	5
Tyrosine metabolism	0.1786	0.3001	L-Dopa/ Hydroquinone/ adrenaline/ (E)-p-coumaric acid/ dopaquinone/ Fumarylacetoacetic acid/ Hordenine	7
Cyanoamino acid metabolism	0.0297	0.123462	L-Phenylalanine/ Linamarin/ Dhurrin	3
D-Amino acid metabolism	0.0714	0.0179355	L-Lysine/ L-Phenylalanine/ meso-Diaminopimelate/ DL-Phenylalanine/ DL-Histidine	5
Valine, leucine and isoleucine biosynthesis	0.0012	0.0171217	L-(+)-Leucine	1
Betalain biosynthesis	0.0833	0.0171217	L-Dopa	1
Glutathione metabolism	0.0099	0.0137794	Bis(glutathionyl)spermine/ Bis(glutathionyl)spermine disulfide	2
Monobactam biosynthesis	0.0476	0.0121983	S-Adenosyl-L-methionine/ L-Aspartate-semialdehyde	2
Selenocompound metabolism	0.0068	0.00961965	Methylselenopyruvate	1
Cutin, suberine and wax biosynthesis	0.0256	0.00961965	Thapsic acid	1
Vitamin B6 metabolism	0.1284	0.00721986	Pyridoxal	1
Glycerophospholipid metabolism	0.1183	0.00705461	Glycerol 3-phosphate/ PS(18:0/22:5(7Z,10Z,13Z,16Z,19Z))/ LysoPC(18:3(9Z,12Z,15Z))	3
Arachidonic acid metabolism	0.075	0.00694983	Arachidonic acid/ (-)-Prostaglandin E1/ Leukotriene B4/ Thromboxane/ Leukotriene D4	5
alpha-Linolenic acid metabolism	0.1244	0.00660021	Alpha-Linolenic acid/ Stearidonic acid	2
Thiamine metabolism	0.0049	0.00542158	Thiamine	1
Terpenoid backbone biosynthesis	0.0692	0.00515099	Farnesyl pyrophosphate/ all-trans-hexaprenyl diphosphate	2
Pentose and glucuronate interconversions	0.0693	0.005035	D-Glucopyranuronic acid/ Isocarboxazid/ Pregnanediol-3-glucuronide	3
Ubiquinone and other terpenoid-quinone biosynthesis	0.0252	0.0049931	(E)-p-coumaric acid/ Phytonadiol/ PHYLLOQUINONE OXIDE/ Deoxyshikonin	4
Histidine metabolism	0.0082	0.00454834	ala-met/ ZMP	2
Butanoate metabolism	0.029	0.00454834	Gamma-Hydroxybutyric acid/ IpA	2
Flavonoid biosynthesis	0.0224	0.00363512	Quercetin/ Luteolin/ Kaempferol/ Xanthohumol	4
Biosynthesis of unsaturated fatty acids	0.0541	0.00363512	Arachidonic acid/ Dihomo-gamma-linolenic acid/ Alpha-Linolenic acid/ Arachidonoyl Serinol	4
ABC transporters	0.0719	0.00355783	L-Lysine/ L-Phenylalanine/ Glycerol 3-phosphate/ Biotin/ L-(+)-Leucine/ Thiamine/ Aminolevulinic acid/ Ciprofloxacin/ Norfloxacin/ Sparfloxacin	10
Starch and sucrose metabolism	0.0313	0.00229943	Amylose	1
Glycerolipid metabolism	0.0248	0.00199334	Glycerol 3-phosphate	1
Arginine and proline metabolism	0.0076	0.00159279	S-Adenosyl-L-methionine/ L-Aspartate-semialdehyde/ Phosphoarginine	3
Lysine degradation	0.0294	0.00146443	L-Lysine/ D-lysopine	2
Phosphonate and phosphinate metabolism	0.0351	0.00146443	N-Acetylbialaphos/ Rhizocticin D	2
Tryptophan metabolism	0.0189	0.00137029	Tryptophol/ Melatonin/ Kynurenic acid/ Skatole	4
Steroid biosynthesis	0.0062	0.00128934	Farnesyl pyrophosphate/ Calcitriol	2
Ascorbate and aldarate metabolism	0.071	0.00128934	D-Glucopyranuronic acid/ Pregnanediol-3-glucuronide	2
Valine, leucine and isoleucine degradation	0.0003	0.00112569	L-(+)-Leucine	1
Lipoic acid metabolism	0.0189	0.00084588	Tetrahydrofolic acid	1
Monoterpenoid biosynthesis	0.0328	0.000772743	Gentiopicrin/ Eucalyptol	2
Sesquiterpenoid and triterpenoid biosynthesis	0.0377	0.000702425	Farnesyl pyrophosphate/ Gossypol/ Lupeol/ (E,E)-alpha-Farnesene	4
Biosynthesis of various plant secondary metabolites	0.0761	0.000583884	S-Adenosyl-L-methionine/ L-Phenylalanine/ Farnesyl pyrophosphate/ Scopoletin/ Isopimpinellin/ marmesin/ Scoparone/ DIBOA/ beta-D-glucosyl crocetin	9
Inositol phosphate metabolism	0.0011	0.000550896	D-Glucopyranuronic acid	1
Pyrimidine metabolism	0.0009	0.000524997	Thymine/ Thymidine	2
Isoquinoline alkaloid biosynthesis	0.0878	0.00037794	L-Dopa/ Berberine/ (E)-p-coumaric acid/ SANGUINARINE/ codeinone/ tubulosine/ Colcemid	7
Cysteine and methionine metabolism	0.1197	0.000355935	S-Adenosyl-L-methionine/ L-Aspartate-semialdehyde	2
Tropane, piperidine and pyridine alkaloid biosynthesis	0.0274	0.000185428	L-Lysine/ L-Phenylalanine	2
Fructose and mannose metabolism	0.0019	0.000175325	UDP-rhamnose	1
Nicotinate and nicotinamide metabolism	0.0045	0.000175325	Nicotinuric acid	1
Folate biosynthesis	0.0129	0.000114058	Tetrahydrofolic acid	1
Glucosinolate biosynthesis	0.026	6.1178e-06	L-Phenylalanine/ L-(+)-Leucine	2
Diterpenoid biosynthesis	0.0306	1.69069e-06	gibberellin A1/ gibberellin A8/ Gibberellin A4	3
Purine metabolism	0.0597	0.999999	ZMP	1
Carotenoid biosynthesis	0.0012	1	Farnesyl pyrophosphate/ Astaxanthin	2
Porphyrin metabolism	0.0315	1	Aminolevulinic acid/ Oleamide/ Geranylgeranyl bacteriochlorophyllide a	3
Amino sugar and nucleotide sugar metabolism	0.0002	0.999596	D-Glucopyranuronic acid	1
